# Supplementary material for: Dynamics of histone acetylation during human early embryogenesis
Source: Cell Discov. 2023 Mar 14;9:29. doi: 10.1038/s41421-022-00514-y (PMC10011383; doi:10.1038/s41421-022-00514-y)
Supplement: Supplementary file 2 — Table S5 [file 41421_2022_514_MOESM2_ESM.xlsx]

## Sheet: 2cell K27K18K9
ID	Description	pvalue	p.adjust	Count
GO:0022613	ribonucleoprotein complex biogenesis	8.74412e-127	5.55339e-123	309
GO:0042254	ribosome biogenesis	3.7969e-101	1.2057e-97	231
GO:0034470	ncRNA processing	1.74228e-89	3.6884e-86	250
GO:0034660	ncRNA metabolic process	1.04151e-83	1.65366e-80	281
GO:0006397	mRNA processing	7.19311e-82	9.13668e-79	285
GO:0006281	DNA repair	2.70299e-80	2.86112e-77	293
GO:0016072	rRNA metabolic process	8.93212e-76	8.10398e-73	174
GO:0006364	rRNA processing	1.23809e-75	9.82891e-73	169
GO:0008380	RNA splicing	5.82325e-65	4.10928e-62	236
GO:0007059	chromosome segregation	5.69407e-55	3.61631e-52	200
GO:0016570	histone modification	1.30963e-53	7.56133e-51	243
GO:0048285	organelle fission	3.2165e-51	1.70233e-48	251
GO:0044770	cell cycle phase transition	1.282e-50	6.26305e-48	249
GO:0006325	chromatin organization	7.539e-49	3.42001e-46	241
GO:0071826	ribonucleoprotein complex subunit organization	1.82914e-47	7.74459e-45	126
GO:0022618	ribonucleoprotein complex assembly	1.37014e-46	5.43859e-44	122
GO:0000280	nuclear division	2.29043e-46	8.55677e-44	225
GO:0043161	proteasome-mediated ubiquitin-dependent protein catabolic process	4.41451e-46	1.55759e-43	218
GO:0006417	regulation of translation	9.0474e-46	3.02421e-43	206
GO:0044772	mitotic cell cycle phase transition	2.19953e-45	6.9846e-43	211
GO:0006260	DNA replication	9.13806e-45	2.76361e-42	154
GO:0034248	regulation of cellular amide metabolic process	1.65585e-44	4.78013e-42	224
GO:0000375	RNA splicing, via transesterification reactions	3.01944e-43	7.67059e-41	162
GO:0000377	RNA splicing, via transesterification reactions with bulged adenosine as nucleophile	3.01944e-43	7.67059e-41	162
GO:0000398	mRNA splicing, via spliceosome	3.01944e-43	7.67059e-41	162
GO:1901987	regulation of cell cycle phase transition	4.82488e-42	1.17857e-39	196
GO:0140694	non-membrane-bounded organelle assembly	7.05731e-42	1.66004e-39	194
GO:0033044	regulation of chromosome organization	7.9248e-42	1.79751e-39	123
GO:0098813	nuclear chromosome segregation	1.68505e-40	3.69026e-38	156
GO:0006310	DNA recombination	2.76642e-40	5.85651e-38	166
GO:0018205	peptidyl-lysine modification	1.45338e-39	2.97756e-37	191
GO:0051052	regulation of DNA metabolic process	2.71345e-39	5.38535e-37	195
GO:0072594	establishment of protein localization to organelle	1.7426e-37	3.2864e-35	202
GO:0006302	double-strand break repair	1.75937e-37	3.2864e-35	141
GO:1901990	regulation of mitotic cell cycle phase transition	3.7953e-36	6.88685e-34	157
GO:0007346	regulation of mitotic cell cycle	1.41687e-34	2.4996e-32	211
GO:0006913	nucleocytoplasmic transport	2.5698e-34	4.29495e-32	166
GO:0051169	nuclear transport	2.5698e-34	4.29495e-32	166
GO:0000819	sister chromatid segregation	2.90834e-33	4.73613e-31	114
GO:0000075	cell cycle checkpoint signaling	1.48587e-32	2.3592e-30	108
GO:0032259	methylation	1.79857e-32	2.78603e-30	175
GO:0006403	RNA localization	4.53843e-32	6.86276e-30	107
GO:0043414	macromolecule methylation	1.50611e-31	2.2245e-29	157
GO:0010256	endomembrane system organization	1.95372e-31	2.82002e-29	213
GO:0009896	positive regulation of catabolic process	5.10713e-31	7.20786e-29	214
GO:0090407	organophosphate biosynthetic process	8.28473e-31	1.14383e-28	208
GO:1903311	regulation of mRNA metabolic process	1.96215e-30	2.65141e-28	148
GO:0000070	mitotic sister chromatid segregation	2.05412e-30	2.71786e-28	99
GO:0002181	cytoplasmic translation	2.33166e-30	3.02211e-28	72
GO:0000724	double-strand break repair via homologous recombination	3.18212e-30	4.04193e-28	89
GO:0042273	ribosomal large subunit biogenesis	4.07864e-30	5.0791e-28	60
GO:0042176	regulation of protein catabolic process	5.18255e-30	6.32969e-28	179
GO:0031647	regulation of protein stability	5.54653e-30	6.64642e-28	152
GO:0140014	mitotic nuclear division	6.53062e-30	7.68073e-28	142
GO:0000725	recombinational repair	1.68126e-29	1.9414e-27	89
GO:0006261	DNA-dependent DNA replication	1.8517e-29	2.10003e-27	91
GO:2001020	regulation of response to DNA damage stimulus	4.3806e-29	4.88091e-27	121
GO:0010948	negative regulation of cell cycle process	4.49941e-29	4.92686e-27	142
GO:0042274	ribosomal small subunit biogenesis	7.41479e-29	7.98159e-27	59
GO:0000723	telomere maintenance	1.29335e-28	1.36902e-26	83
GO:0032200	telomere organization	1.53397e-28	1.59709e-26	85
GO:0007093	mitotic cell cycle checkpoint signaling	2.63148e-27	2.69557e-25	86
GO:0034504	protein localization to nucleus	6.09854e-27	6.14791e-25	150
GO:0051168	nuclear export	6.651e-27	6.60008e-25	93
GO:0015931	nucleobase-containing compound transport	6.80116e-27	6.64526e-25	108
GO:0043543	protein acylation	7.25619e-27	6.98244e-25	125
GO:0006338	chromatin remodeling	2.01244e-26	1.90762e-24	112
GO:0010639	negative regulation of organelle organization	2.42368e-26	2.26364e-24	164
GO:0051236	establishment of RNA localization	4.40748e-26	4.05679e-24	90
GO:0071824	protein-DNA complex subunit organization	1.38272e-25	1.25452e-23	105
GO:0050657	nucleic acid transport	1.95429e-25	1.72385e-23	88
GO:0050658	RNA transport	1.95429e-25	1.72385e-23	88
GO:0006473	protein acetylation	1.98399e-25	1.72607e-23	108
GO:0034976	response to endoplasmic reticulum stress	3.44757e-25	2.95885e-23	126
GO:0031123	RNA 3'-end processing	4.93497e-25	4.17893e-23	71
GO:0031331	positive regulation of cellular catabolic process	6.60305e-25	5.51789e-23	180
GO:0006352	DNA-templated transcription, initiation	9.29858e-25	7.66952e-23	69
GO:1901988	negative regulation of cell cycle phase transition	1.23996e-24	1.00962e-22	121
GO:1903320	regulation of protein modification by small protein conjugation or removal	1.29639e-24	1.0422e-22	123
GO:0034655	nucleobase-containing compound catabolic process	2.06339e-24	1.63807e-22	167
GO:0045786	negative regulation of cell cycle	2.33015e-24	1.82701e-22	161
GO:0022411	cellular component disassembly	5.60568e-24	4.34167e-22	171
GO:1903362	regulation of cellular protein catabolic process	7.79593e-24	5.96529e-22	121
GO:2001251	negative regulation of chromosome organization	9.15399e-24	6.92107e-22	61
GO:1903046	meiotic cell cycle process	9.77871e-24	7.30642e-22	112
GO:0006914	autophagy	1.05512e-23	7.70241e-22	181
GO:0061919	process utilizing autophagic mechanism	1.05512e-23	7.70241e-22	181
GO:0006401	RNA catabolic process	1.77032e-23	1.27764e-21	129
GO:0050821	protein stabilization	2.11629e-23	1.51017e-21	101
GO:0051054	positive regulation of DNA metabolic process	2.55963e-23	1.80625e-21	112
GO:0044270	cellular nitrogen compound catabolic process	3.23013e-23	2.25411e-21	173
GO:0045787	positive regulation of cell cycle	3.26528e-23	2.25411e-21	149
GO:0042770	signal transduction in response to DNA damage	6.67631e-23	4.55927e-21	92
GO:0051983	regulation of chromosome segregation	8.46606e-23	5.72e-21	60
GO:0097193	intrinsic apoptotic signaling pathway	8.73813e-23	5.84167e-21	139
GO:0046700	heterocycle catabolic process	1.25446e-22	8.29904e-21	172
GO:1903050	regulation of proteolysis involved in cellular protein catabolic process	1.49357e-22	9.77901e-21	108
GO:0006457	protein folding	1.57874e-22	1.02312e-20	90
GO:0042255	ribosome assembly	2.60099e-22	1.66858e-20	49
GO:0016032	viral process	3.57812e-22	2.27246e-20	150
GO:0006413	translational initiation	4.46692e-22	2.78132e-20	72
GO:0051028	mRNA transport	4.46692e-22	2.78132e-20	72
GO:0001824	blastocyst development	5.72857e-22	3.53225e-20	87
GO:0031396	regulation of protein ubiquitination	5.96728e-22	3.64406e-20	107
GO:0140013	meiotic nuclear division	8.01546e-22	4.84821e-20	102
GO:0007051	spindle organization	9.11407e-22	5.4607e-20	96
GO:0006839	mitochondrial transport	9.27374e-22	5.50444e-20	106
GO:0000209	protein polyubiquitination	9.55638e-22	5.61968e-20	118
GO:1901361	organic cyclic compound catabolic process	1.16935e-21	6.81333e-20	184
GO:0019439	aromatic compound catabolic process	1.65644e-21	9.56366e-20	176
GO:0016573	histone acetylation	1.76102e-21	1.00759e-19	83
GO:0006475	internal protein amino acid acetylation	4.86954e-21	2.73685e-19	86
GO:0018393	internal peptidyl-lysine acetylation	4.86954e-21	2.73685e-19	86
GO:0048193	Golgi vesicle transport	5.59243e-21	3.11557e-19	125
GO:0006402	mRNA catabolic process	5.77314e-21	3.18828e-19	111
GO:0006367	transcription initiation from RNA polymerase II promoter	7.40503e-21	4.05426e-19	50
GO:0018394	peptidyl-lysine acetylation	7.47966e-21	4.06011e-19	90
GO:0017038	protein import	8.95822e-21	4.82149e-19	110
GO:0061982	meiosis I cell cycle process	1.22155e-20	6.51936e-19	77
GO:0031570	DNA integrity checkpoint signaling	1.64538e-20	8.70815e-19	70
GO:0090305	nucleic acid phosphodiester bond hydrolysis	1.86071e-20	9.76642e-19	76
GO:0061136	regulation of proteasomal protein catabolic process	2.57699e-20	1.34151e-18	93
GO:0045727	positive regulation of translation	2.83261e-20	1.46259e-18	75
GO:0006644	phospholipid metabolic process	3.5826e-20	1.83493e-18	150
GO:0006354	DNA-templated transcription, elongation	4.85832e-20	2.46841e-18	57
GO:0043484	regulation of RNA splicing	6.0253e-20	3.03191e-18	84
GO:0034502	protein localization to chromosome	6.06287e-20	3.03191e-18	61
GO:1902850	microtubule cytoskeleton organization involved in mitosis	6.51472e-20	3.23242e-18	80
GO:0007127	meiosis I	8.00409e-20	3.94062e-18	74
GO:0071166	ribonucleoprotein complex localization	1.28614e-19	6.2833e-18	54
GO:0010965	regulation of mitotic sister chromatid separation	1.45085e-19	7.03384e-18	46
GO:0000077	DNA damage checkpoint signaling	1.62773e-19	7.83161e-18	66
GO:0090068	positive regulation of cell cycle process	2.07361e-19	9.90189e-18	114
GO:0033045	regulation of sister chromatid segregation	2.12123e-19	1.00537e-17	49
GO:0090150	establishment of protein localization to membrane	2.75047e-19	1.29394e-17	116
GO:0016236	macroautophagy	2.84901e-19	1.33044e-17	105
GO:0045862	positive regulation of proteolysis	3.8472e-19	1.78347e-17	145
GO:0051304	chromosome separation	4.05232e-19	1.86495e-17	60
GO:0071426	ribonucleoprotein complex export from nucleus	4.27471e-19	1.95314e-17	53
GO:0007091	metaphase/anaphase transition of mitotic cell cycle	5.29393e-19	2.40155e-17	45
GO:0045732	positive regulation of protein catabolic process	6.66804e-19	3.00346e-17	104
GO:1905818	regulation of chromosome separation	7.41226e-19	3.31516e-17	48
GO:0034250	positive regulation of cellular amide metabolic process	7.62371e-19	3.38589e-17	83
GO:0051225	spindle assembly	7.96693e-19	3.51375e-17	67
GO:0050684	regulation of mRNA processing	9.12043e-19	3.99475e-17	79
GO:0031056	regulation of histone modification	1.00272e-18	4.36183e-17	88
GO:0032204	regulation of telomere maintenance	1.01412e-18	4.38139e-17	53
GO:0030490	maturation of SSU-rRNA	1.14323e-18	4.90586e-17	39
GO:0043254	regulation of protein-containing complex assembly	1.33989e-18	5.71116e-17	173
GO:0031124	mRNA 3'-end processing	1.54668e-18	6.54864e-17	45
GO:1901989	positive regulation of cell cycle phase transition	1.81948e-18	7.65266e-17	65
GO:0007052	mitotic spindle organization	1.8564e-18	7.75659e-17	68
GO:0010833	telomere maintenance via telomere lengthening	2.68746e-18	1.10935e-16	50
GO:0006605	protein targeting	2.68998e-18	1.10935e-16	120
GO:0006479	protein methylation	2.76361e-18	1.12511e-16	94
GO:0008213	protein alkylation	2.76361e-18	1.12511e-16	94
GO:0006282	regulation of DNA repair	3.13239e-18	1.26712e-16	71
GO:0051306	mitotic sister chromatid separation	3.36135e-18	1.35113e-16	46
GO:0007033	vacuole organization	4.10673e-18	1.64037e-16	88
GO:0006091	generation of precursor metabolites and energy	4.77672e-18	1.89606e-16	165
GO:1901991	negative regulation of mitotic cell cycle phase transition	6.04745e-18	2.38555e-16	85
GO:0045930	negative regulation of mitotic cell cycle	1.02174e-17	4.0056e-16	105
GO:0010212	response to ionizing radiation	1.11283e-17	4.33596e-16	72
GO:0044784	metaphase/anaphase transition of cell cycle	1.17028e-17	4.53196e-16	45
GO:0008654	phospholipid biosynthetic process	1.89991e-17	7.3066e-16	100
GO:2001233	regulation of apoptotic signaling pathway	1.90977e-17	7.3066e-16	156
GO:0030071	regulation of mitotic metaphase/anaphase transition	2.48232e-17	9.44024e-16	42
GO:0009451	RNA modification	2.54279e-17	9.61266e-16	75
GO:0034249	negative regulation of cellular amide metabolic process	3.17537e-17	1.1933e-15	97
GO:0006997	nucleus organization	3.9409e-17	1.47227e-15	74
GO:0051321	meiotic cell cycle	4.16631e-17	1.54738e-15	135
GO:0017148	negative regulation of translation	5.88105e-17	2.17155e-15	89
GO:0045931	positive regulation of mitotic cell cycle	6.30276e-17	2.31381e-15	68
GO:0065004	protein-DNA complex assembly	7.03775e-17	2.56878e-15	75
GO:0010563	negative regulation of phosphorus metabolic process	7.60562e-17	2.74451e-15	169
GO:0045936	negative regulation of phosphate metabolic process	7.60562e-17	2.74451e-15	169
GO:0071103	DNA conformation change	1.17141e-16	4.20317e-15	94
GO:2001242	regulation of intrinsic apoptotic signaling pathway	1.44127e-16	5.12033e-15	85
GO:0071897	DNA biosynthetic process	1.44314e-16	5.12033e-15	83
GO:0009895	negative regulation of catabolic process	1.79416e-16	6.33038e-15	127
GO:1901293	nucleoside phosphate biosynthetic process	1.98226e-16	6.95544e-15	99
GO:0015980	energy derivation by oxidation of organic compounds	2.21733e-16	7.73751e-15	125
GO:0090501	RNA phosphodiester bond hydrolysis	2.23602e-16	7.7398e-15	47
GO:0051656	establishment of organelle localization	2.24236e-16	7.7398e-15	157
GO:0009165	nucleotide biosynthetic process	3.22776e-16	1.10808e-14	97
GO:0016571	histone methylation	3.27955e-16	1.11981e-14	77
GO:0043966	histone H3 acetylation	3.51077e-16	1.19235e-14	43
GO:0006979	response to oxidative stress	4.25271e-16	1.43665e-14	154
GO:1902099	regulation of metaphase/anaphase transition of cell cycle	4.74531e-16	1.59457e-14	42
GO:0051348	negative regulation of transferase activity	7.04244e-16	2.35403e-14	110
GO:2000058	regulation of ubiquitin-dependent protein catabolic process	8.38073e-16	2.7867e-14	79
GO:0072655	establishment of protein localization to mitochondrion	9.92781e-16	3.28393e-14	56
GO:0032386	regulation of intracellular transport	1.36348e-15	4.48676e-14	132
GO:0043967	histone H4 acetylation	1.44442e-15	4.72861e-14	44
GO:0070585	protein localization to mitochondrion	1.46157e-15	4.76021e-14	58
GO:0046486	glycerolipid metabolic process	1.5358e-15	4.97016e-14	144
GO:2001252	positive regulation of chromosome organization	1.54168e-15	4.97016e-14	50
GO:1901992	positive regulation of mitotic cell cycle phase transition	1.80532e-15	5.79071e-14	53
GO:0044839	cell cycle G2/M phase transition	1.90949e-15	6.09405e-14	73
GO:0043488	regulation of mRNA stability	1.98733e-15	6.31078e-14	75
GO:0061013	regulation of mRNA catabolic process	2.01922e-15	6.38013e-14	78
GO:0051098	regulation of binding	2.83139e-15	8.90206e-14	149
GO:0031023	microtubule organizing center organization	2.87887e-15	9.00674e-14	71
GO:0006399	tRNA metabolic process	3.0382e-15	9.45863e-14	80
GO:0044774	mitotic DNA integrity checkpoint signaling	3.10588e-15	9.62217e-14	50
GO:0006275	regulation of DNA replication	3.52188e-15	1.0858e-13	60
GO:0032434	regulation of proteasomal ubiquitin-dependent protein catabolic process	4.11819e-15	1.26351e-13	68
GO:0043487	regulation of RNA stability	4.70824e-15	1.4376e-13	79
GO:0031503	protein-containing complex localization	4.79808e-15	1.45802e-13	110
GO:0007098	centrosome cycle	6.05909e-15	1.83244e-13	66
GO:0018209	peptidyl-serine modification	6.26321e-15	1.8852e-13	139
GO:0016574	histone ubiquitination	6.39923e-15	1.91705e-13	36
GO:0006405	RNA export from nucleus	6.89105e-15	2.0451e-13	48
GO:0044773	mitotic DNA damage checkpoint signaling	6.89105e-15	2.0451e-13	48
GO:0009314	response to radiation	8.27696e-15	2.44498e-13	157
GO:0032984	protein-containing complex disassembly	9.49604e-15	2.7921e-13	95
GO:0046390	ribose phosphate biosynthetic process	1.04901e-14	3.07016e-13	80
GO:1905037	autophagosome organization	1.11842e-14	3.25829e-13	56
GO:0031330	negative regulation of cellular catabolic process	1.2988e-14	3.76652e-13	103
GO:0032784	regulation of DNA-templated transcription, elongation	1.32511e-14	3.81897e-13	37
GO:0018105	peptidyl-serine phosphorylation	1.32891e-14	3.81897e-13	131
GO:0000470	maturation of LSU-rRNA	1.37253e-14	3.92656e-13	26
GO:0046034	ATP metabolic process	1.64521e-14	4.68553e-13	107
GO:0006650	glycerophospholipid metabolic process	1.98113e-14	5.61702e-13	111
GO:0036503	ERAD pathway	2.25826e-14	6.37431e-13	57
GO:0000086	G2/M transition of mitotic cell cycle	2.68407e-14	7.54272e-13	67
GO:0006378	mRNA polyadenylation	2.89133e-14	8.08934e-13	34
GO:0009117	nucleotide metabolic process	3.57751e-14	9.96525e-13	161
GO:1903008	organelle disassembly	3.91186e-14	1.0849e-12	57
GO:1903313	positive regulation of mRNA metabolic process	4.04689e-14	1.11747e-12	65
GO:0007030	Golgi organization	4.17012e-14	1.14651e-12	66
GO:0044843	cell cycle G1/S phase transition	4.38741e-14	1.20105e-12	93
GO:0006360	transcription by RNA polymerase I	4.54927e-14	1.24002e-12	36
GO:0000018	regulation of DNA recombination	4.7324e-14	1.28442e-12	59
GO:0006753	nucleoside phosphate metabolic process	5.16782e-14	1.39663e-12	163
GO:0000082	G1/S transition of mitotic cell cycle	5.23943e-14	1.40998e-12	86
GO:0008033	tRNA processing	5.46103e-14	1.45727e-12	61
GO:2000278	regulation of DNA biosynthetic process	5.46103e-14	1.45727e-12	61
GO:1903829	positive regulation of cellular protein localization	6.38053e-14	1.69551e-12	111
GO:0042326	negative regulation of phosphorylation	6.69448e-14	1.77153e-12	145
GO:0000462	maturation of SSU-rRNA from tricistronic rRNA transcript (SSU-rRNA, 5.8S rRNA, LSU-rRNA)	7.25549e-14	1.91202e-12	28
GO:0043631	RNA polyadenylation	7.95392e-14	2.08741e-12	34
GO:0006278	RNA-dependent DNA biosynthetic process	9.76635e-14	2.53168e-12	39
GO:0006446	regulation of translational initiation	9.76635e-14	2.53168e-12	39
GO:0007004	telomere maintenance via telomerase	9.76635e-14	2.53168e-12	39
GO:0033047	regulation of mitotic sister chromatid segregation	1.02811e-13	2.65427e-12	33
GO:1903321	negative regulation of protein modification by small protein conjugation or removal	1.11455e-13	2.86579e-12	52
GO:0016311	dephosphorylation	1.16497e-13	2.98336e-12	130
GO:0000956	nuclear-transcribed mRNA catabolic process	1.23008e-13	3.13744e-12	58
GO:0048872	homeostasis of number of cells	1.25903e-13	3.19845e-12	135
GO:0010389	regulation of G2/M transition of mitotic cell cycle	1.27926e-13	3.23689e-12	53
GO:0009260	ribonucleotide biosynthetic process	1.38267e-13	3.48467e-12	75
GO:0040029	regulation of gene expression, epigenetic	1.51799e-13	3.81057e-12	62
GO:1990542	mitochondrial transmembrane transport	1.71398e-13	4.28563e-12	51
GO:0016050	vesicle organization	1.7577e-13	4.3777e-12	112
GO:0000045	autophagosome assembly	1.97241e-13	4.89327e-12	52
GO:0045017	glycerolipid biosynthetic process	2.35624e-13	5.82276e-12	89
GO:0051783	regulation of nuclear division	3.82997e-13	9.39156e-12	68
GO:1903364	positive regulation of cellular protein catabolic process	3.82997e-13	9.39156e-12	68
GO:1902749	regulation of cell cycle G2/M phase transition	4.59202e-13	1.12169e-11	55
GO:0033046	negative regulation of sister chromatid segregation	4.66409e-13	1.1263e-11	31
GO:0033048	negative regulation of mitotic sister chromatid segregation	4.66409e-13	1.1263e-11	31
GO:2000816	negative regulation of mitotic sister chromatid separation	4.66409e-13	1.1263e-11	31
GO:0007006	mitochondrial membrane organization	4.9238e-13	1.18451e-11	56
GO:0031397	negative regulation of protein ubiquitination	5.24697e-13	1.25749e-11	47
GO:0006606	protein import into nucleus	5.41617e-13	1.29316e-11	78
GO:0006888	endoplasmic reticulum to Golgi vesicle-mediated transport	5.69638e-13	1.35497e-11	59
GO:0001510	RNA methylation	6.10312e-13	1.4463e-11	42
GO:0046474	glycerophospholipid biosynthetic process	6.83192e-13	1.61299e-11	74
GO:0031297	replication fork processing	7.2388e-13	1.70273e-11	29
GO:0051170	import into nucleus	7.27104e-13	1.704e-11	79
GO:2000779	regulation of double-strand break repair	9.54573e-13	2.21652e-11	47
GO:0045005	DNA-dependent DNA replication maintenance of fidelity	9.5627e-13	2.21652e-11	32
GO:0051985	negative regulation of chromosome segregation	9.5627e-13	2.21652e-11	32
GO:0006470	protein dephosphorylation	9.67034e-13	2.23332e-11	97
GO:1904356	regulation of telomere maintenance via telomere lengthening	9.90454e-13	2.27912e-11	37
GO:0032786	positive regulation of DNA-templated transcription, elongation	1.11078e-12	2.54677e-11	26
GO:0000154	rRNA modification	1.16887e-12	2.67033e-11	25
GO:0019058	viral life cycle	1.30967e-12	2.98127e-11	102
GO:0006368	transcription elongation from RNA polymerase II promoter	1.36262e-12	3.09072e-11	40
GO:2001022	positive regulation of response to DNA damage stimulus	1.37598e-12	3.10992e-11	57
GO:0045841	negative regulation of mitotic metaphase/anaphase transition	1.65272e-12	3.72214e-11	30
GO:0019080	viral gene expression	1.8039e-12	4.04826e-11	41
GO:0019827	stem cell population maintenance	1.82925e-12	4.0907e-11	76
GO:0035966	response to topologically incorrect protein	2.15766e-12	4.80818e-11	65
GO:0010506	regulation of autophagy	2.28681e-12	5.07815e-11	102
GO:1903052	positive regulation of proteolysis involved in cellular protein catabolic process	2.29693e-12	5.08285e-11	60
GO:0009615	response to virus	2.79393e-12	6.16119e-11	117
GO:0044262	cellular carbohydrate metabolic process	2.85363e-12	6.27108e-11	111
GO:0016197	endosomal transport	3.00463e-12	6.56726e-11	92
GO:0072331	signal transduction by p53 class mediator	3.01943e-12	6.56726e-11	67
GO:1903322	positive regulation of protein modification by small protein conjugation or removal	3.01943e-12	6.56726e-11	67
GO:0031577	spindle checkpoint signaling	3.27116e-12	7.06637e-11	31
GO:1905819	negative regulation of chromosome separation	3.27116e-12	7.06637e-11	31
GO:0007029	endoplasmic reticulum organization	3.4085e-12	7.33809e-11	48
GO:0006333	chromatin assembly or disassembly	3.53709e-12	7.5892e-11	61
GO:0016073	snRNA metabolic process	3.79478e-12	8.11469e-11	26
GO:0006323	DNA packaging	3.83974e-12	8.18329e-11	70
GO:0006164	purine nucleotide biosynthetic process	4.29359e-12	9.11992e-11	74
GO:0006406	mRNA export from nucleus	4.45913e-12	9.40862e-11	37
GO:0071427	mRNA-containing ribonucleoprotein complex export from nucleus	4.45913e-12	9.40862e-11	37
GO:0033157	regulation of intracellular protein transport	4.50564e-12	9.47527e-11	91
GO:1904951	positive regulation of establishment of protein localization	6.02257e-12	1.26235e-10	122
GO:0005996	monosaccharide metabolic process	6.07657e-12	1.26948e-10	105
GO:0045333	cellular respiration	6.20538e-12	1.29214e-10	88
GO:1903312	negative regulation of mRNA metabolic process	6.39916e-12	1.32814e-10	49
GO:0018022	peptidyl-lysine methylation	7.20369e-12	1.49025e-10	65
GO:0098727	maintenance of cell number	7.39508e-12	1.52487e-10	76
GO:0060968	regulation of gene silencing	8.0691e-12	1.65847e-10	42
GO:0031058	positive regulation of histone modification	8.2807e-12	1.69647e-10	54
GO:0051438	regulation of ubiquitin-protein transferase activity	9.38931e-12	1.91741e-10	33
GO:1902100	negative regulation of metaphase/anaphase transition of cell cycle	1.10823e-11	2.25589e-10	30
GO:0072522	purine-containing compound biosynthetic process	1.12735e-11	2.28747e-10	75
GO:0034968	histone lysine methylation	1.30111e-11	2.62788e-10	59
GO:0062012	regulation of small molecule metabolic process	1.30339e-11	2.62788e-10	131
GO:0062197	cellular response to chemical stress	1.37405e-11	2.76159e-10	121
GO:0006626	protein targeting to mitochondrion	1.47046e-11	2.94603e-10	42
GO:0071174	mitotic spindle checkpoint signaling	1.50613e-11	3.00801e-10	29
GO:0019318	hexose metabolic process	1.66547e-11	3.31581e-10	99
GO:0000027	ribosomal large subunit assembly	1.88242e-11	3.73601e-10	22
GO:0007094	mitotic spindle assembly checkpoint signaling	2.01791e-11	3.97909e-10	28
GO:0071173	spindle assembly checkpoint signaling	2.01791e-11	3.97909e-10	28
GO:0009152	purine ribonucleotide biosynthetic process	2.02369e-11	3.97909e-10	67
GO:1901800	positive regulation of proteasomal protein catabolic process	2.04394e-11	4.0065e-10	53
GO:0032206	positive regulation of telomere maintenance	2.06288e-11	4.03031e-10	33
GO:0048024	regulation of mRNA splicing, via spliceosome	2.06878e-11	4.03031e-10	54
GO:0030433	ubiquitin-dependent ERAD pathway	2.17533e-11	4.21204e-10	45
GO:0050000	chromosome localization	2.17533e-11	4.21204e-10	45
GO:0019693	ribose phosphate metabolic process	2.29527e-11	4.43078e-10	133
GO:0045739	positive regulation of DNA repair	2.63565e-11	5.07243e-10	42
GO:0009142	nucleoside triphosphate biosynthetic process	3.36904e-11	6.4448e-10	44
GO:0051303	establishment of chromosome localization	3.36904e-11	6.4448e-10	44
GO:0010569	regulation of double-strand break repair via homologous recombination	4.30881e-11	8.19319e-10	31
GO:0051972	regulation of telomerase activity	4.30881e-11	8.19319e-10	31
GO:0098781	ncRNA transcription	4.38871e-11	8.29935e-10	33
GO:0090307	mitotic spindle assembly	4.39077e-11	8.29935e-10	38
GO:0009411	response to UV	4.4681e-11	8.42044e-10	66
GO:0034599	cellular response to oxidative stress	5.29397e-11	9.93532e-10	102
GO:0050686	negative regulation of mRNA processing	5.30322e-11	9.93532e-10	24
GO:0006513	protein monoubiquitination	6.25131e-11	1.16686e-09	40
GO:0070979	protein K11-linked ubiquitination	6.26513e-11	1.16686e-09	23
GO:0007034	vacuolar transport	6.3887e-11	1.18639e-09	66
GO:0034728	nucleosome organization	6.87684e-11	1.27332e-09	58
GO:0018208	peptidyl-proline modification	6.94544e-11	1.28228e-09	27
GO:0008630	intrinsic apoptotic signaling pathway in response to DNA damage	7.66185e-11	1.41045e-09	54
GO:0001825	blastocyst formation	8.02975e-11	1.4739e-09	35
GO:0000281	mitotic cytokinesis	8.13855e-11	1.48957e-09	38
GO:0001933	negative regulation of protein phosphorylation	9.29803e-11	1.69689e-09	123
GO:0010332	response to gamma radiation	9.42059e-11	1.71433e-09	31
GO:0051784	negative regulation of nuclear division	1.01789e-10	1.84684e-09	36
GO:0019079	viral genome replication	1.02069e-10	1.84684e-09	58
GO:0006611	protein export from nucleus	1.24606e-10	2.24821e-09	37
GO:0072521	purine-containing compound metabolic process	1.2931e-10	2.32648e-09	135
GO:0045839	negative regulation of mitotic nuclear division	1.34563e-10	2.41416e-09	32
GO:0006163	purine nucleotide metabolic process	1.37252e-10	2.45545e-09	129
GO:0051881	regulation of mitochondrial membrane potential	1.60896e-10	2.87037e-09	44
GO:0009259	ribonucleotide metabolic process	1.81993e-10	3.23764e-09	127
GO:0070646	protein modification by small protein removal	1.84399e-10	3.27128e-09	61
GO:0000422	autophagy of mitochondrion	1.93655e-10	3.41639e-09	40
GO:0061726	mitochondrion disassembly	1.93655e-10	3.41639e-09	40
GO:0006270	DNA replication initiation	1.95393e-10	3.4375e-09	23
GO:1902806	regulation of cell cycle G1/S phase transition	1.96397e-10	3.44563e-09	65
GO:0001558	regulation of cell growth	1.97907e-10	3.46255e-09	149
GO:2000045	regulation of G1/S transition of mitotic cell cycle	2.20434e-10	3.84608e-09	58
GO:0070897	transcription preinitiation complex assembly	2.35891e-10	4.10451e-09	22
GO:0009141	nucleoside triphosphate metabolic process	2.6411e-10	4.57155e-09	54
GO:0061014	positive regulation of mRNA catabolic process	2.64172e-10	4.57155e-09	44
GO:0007088	regulation of mitotic nuclear division	2.80436e-10	4.83981e-09	52
GO:0009060	aerobic respiration	2.95391e-10	5.08409e-09	68
GO:0002183	cytoplasmic translational initiation	2.98309e-10	5.12043e-09	20
GO:0009201	ribonucleoside triphosphate biosynthetic process	2.99769e-10	5.13163e-09	39
GO:0051053	negative regulation of DNA metabolic process	3.01937e-10	5.15485e-09	59
GO:0031334	positive regulation of protein-containing complex assembly	3.17725e-10	5.40985e-09	92
GO:0042157	lipoprotein metabolic process	3.20837e-10	5.44823e-09	58
GO:0022412	cellular process involved in reproduction in multicellular organism	3.27133e-10	5.54032e-09	160
GO:0000380	alternative mRNA splicing, via spliceosome	3.32889e-10	5.60789e-09	40
GO:1905897	regulation of response to endoplasmic reticulum stress	3.32889e-10	5.60789e-09	40
GO:0016575	histone deacetylation	3.62864e-10	6.09669e-09	41
GO:0046777	protein autophosphorylation	4.10645e-10	6.88128e-09	90
GO:0032205	negative regulation of telomere maintenance	4.27999e-10	7.15322e-09	24
GO:2000142	regulation of DNA-templated transcription, initiation	4.30433e-10	7.17501e-09	29
GO:0032886	regulation of microtubule-based process	4.39608e-10	7.30877e-09	97
GO:0051607	defense response to virus	4.50617e-10	7.44241e-09	95
GO:0140546	defense response to symbiont	4.50617e-10	7.44241e-09	95
GO:0045132	meiotic chromosome segregation	4.51162e-10	7.44241e-09	49
GO:0009145	purine nucleoside triphosphate biosynthetic process	4.63966e-10	7.61408e-09	38
GO:0045143	homologous chromosome segregation	4.63966e-10	7.61408e-09	38
GO:0002262	myeloid cell homeostasis	4.68109e-10	7.66228e-09	78
GO:0030522	intracellular receptor signaling pathway	5.19847e-10	8.48727e-09	84
GO:0007131	reciprocal meiotic recombination	5.37654e-10	8.7331e-09	32
GO:0140527	reciprocal homologous recombination	5.37654e-10	8.7331e-09	32
GO:2001234	negative regulation of apoptotic signaling pathway	5.95749e-10	9.65204e-09	91
GO:0000463	maturation of LSU-rRNA from tricistronic rRNA transcript (SSU-rRNA, 5.8S rRNA, LSU-rRNA)	5.99671e-10	9.69087e-09	15
GO:0032210	regulation of telomere maintenance via telomerase	6.08038e-10	9.80113e-09	30
GO:0061157	mRNA destabilization	6.39714e-10	1.02856e-08	42
GO:0140053	mitochondrial gene expression	6.54964e-10	1.05042e-08	51
GO:0043393	regulation of protein binding	6.76907e-10	1.08288e-08	84
GO:0032436	positive regulation of proteasomal ubiquitin-dependent protein catabolic process	6.87392e-10	1.09689e-08	44
GO:0009199	ribonucleoside triphosphate metabolic process	7.00484e-10	1.11498e-08	45
GO:0070198	protein localization to chromosome, telomeric region	7.12301e-10	1.13096e-08	22
GO:0060260	regulation of transcription initiation from RNA polymerase II promoter	7.95873e-10	1.2605e-08	25
GO:0051298	centrosome duplication	8.76005e-10	1.38396e-08	39
GO:0031440	regulation of mRNA 3'-end processing	8.79005e-10	1.38525e-08	21
GO:0006119	oxidative phosphorylation	9.39013e-10	1.47606e-08	52
GO:2001021	negative regulation of response to DNA damage stimulus	9.41275e-10	1.47606e-08	40
GO:0046822	regulation of nucleocytoplasmic transport	1.02359e-09	1.60118e-08	57
GO:0035825	homologous recombination	1.03266e-09	1.6114e-08	32
GO:0000460	maturation of 5.8S rRNA	1.09588e-09	1.70586e-08	24
GO:0009144	purine nucleoside triphosphate metabolic process	1.09867e-09	1.70603e-08	46
GO:0000910	cytokinesis	1.1019e-09	1.70687e-08	73
GO:0051222	positive regulation of protein transport	1.1488e-09	1.77519e-08	111
GO:0031398	positive regulation of protein ubiquitination	1.16812e-09	1.80067e-08	55
GO:0030099	myeloid cell differentiation	1.20891e-09	1.85902e-08	140
GO:0061647	histone H3-K9 modification	1.22141e-09	1.87371e-08	30
GO:0009206	purine ribonucleoside triphosphate biosynthetic process	1.24254e-09	1.89696e-08	37
GO:0061912	selective autophagy	1.24254e-09	1.89696e-08	37
GO:0010972	negative regulation of G2/M transition of mitotic cell cycle	1.4948e-09	2.27661e-08	34
GO:0035967	cellular response to topologically incorrect protein	1.51432e-09	2.29651e-08	50
GO:0009150	purine ribonucleotide metabolic process	1.5151e-09	2.29651e-08	119
GO:0051205	protein insertion into membrane	1.57022e-09	2.37439e-08	31
GO:0006476	protein deacetylation	1.6213e-09	2.4349e-08	48
GO:2000060	positive regulation of ubiquitin-dependent protein catabolic process	1.6213e-09	2.4349e-08	48
GO:0051258	protein polymerization	1.62174e-09	2.4349e-08	104
GO:0009205	purine ribonucleoside triphosphate metabolic process	1.69718e-09	2.54217e-08	43
GO:0016458	gene silencing	1.79709e-09	2.68549e-08	90
GO:0006383	transcription by RNA polymerase III	1.87165e-09	2.79033e-08	25
GO:0007140	male meiotic nuclear division	1.93544e-09	2.87869e-08	32
GO:0033673	negative regulation of kinase activity	2.13372e-09	3.16618e-08	85
GO:1900180	regulation of protein localization to nucleus	2.35487e-09	3.4862e-08	63
GO:0032543	mitochondrial translation	2.41366e-09	3.54842e-08	39
GO:1904029	regulation of cyclin-dependent protein kinase activity	2.41366e-09	3.54842e-08	39
GO:2000573	positive regulation of DNA biosynthetic process	2.41366e-09	3.54842e-08	39
GO:0070192	chromosome organization involved in meiotic cell cycle	2.51937e-09	3.69527e-08	40
GO:0033119	negative regulation of RNA splicing	2.56718e-09	3.75672e-08	21
GO:0000245	spliceosomal complex assembly	2.74542e-09	4.00831e-08	28
GO:0000469	cleavage involved in rRNA processing	3.23897e-09	4.71805e-08	20
GO:0010952	positive regulation of peptidase activity	3.25753e-09	4.73423e-08	71
GO:0051100	negative regulation of binding	3.44791e-09	4.99947e-08	68
GO:0006356	regulation of transcription by RNA polymerase I	3.69677e-09	5.3481e-08	23
GO:0010821	regulation of mitochondrion organization	3.75498e-09	5.41761e-08	58
GO:0032479	regulation of type I interferon production	3.77041e-09	5.41761e-08	47
GO:2001243	negative regulation of intrinsic apoptotic signaling pathway	3.77041e-09	5.41761e-08	47
GO:0016180	snRNA processing	3.93582e-09	5.64253e-08	19
GO:1900182	positive regulation of protein localization to nucleus	4.08365e-09	5.83855e-08	44
GO:0010876	lipid localization	4.09094e-09	5.83855e-08	141
GO:0070200	establishment of protein localization to telomere	4.12103e-09	5.86831e-08	15
GO:0050779	RNA destabilization	4.14325e-09	5.88675e-08	42
GO:0035601	protein deacylation	4.52576e-09	6.40159e-08	51
GO:0098732	macromolecule deacylation	4.52576e-09	6.40159e-08	51
GO:0045943	positive regulation of transcription by RNA polymerase I	4.55218e-09	6.42464e-08	18
GO:1902750	negative regulation of cell cycle G2/M phase transition	4.63682e-09	6.52959e-08	34
GO:0051444	negative regulation of ubiquitin-protein transferase activity	4.84142e-09	6.80262e-08	16
GO:0031667	response to nutrient levels	4.9521e-09	6.94278e-08	120
GO:0036297	interstrand cross-link repair	5.09249e-09	7.12388e-08	22
GO:0050792	regulation of viral process	5.44805e-09	7.596e-08	69
GO:0007062	sister chromatid cohesion	5.4539e-09	7.596e-08	31
GO:0016233	telomere capping	6.06133e-09	8.40513e-08	24
GO:0034243	regulation of transcription elongation from RNA polymerase II promoter	6.06133e-09	8.40513e-08	24
GO:1901796	regulation of signal transduction by p53 class mediator	6.11563e-09	8.46195e-08	38
GO:0061640	cytoskeleton-dependent cytokinesis	6.21664e-09	8.58302e-08	44
GO:0061077	chaperone-mediated protein folding	6.35269e-09	8.75182e-08	32
GO:0035264	multicellular organism growth	6.59629e-09	9.06776e-08	82
GO:0006520	cellular amino acid metabolic process	6.85407e-09	9.40176e-08	92
GO:0019083	viral transcription	6.91217e-09	9.42043e-08	29
GO:0031057	negative regulation of histone modification	6.91217e-09	9.42043e-08	29
GO:0044818	mitotic G2/M transition checkpoint	6.91217e-09	9.42043e-08	29
GO:0048524	positive regulation of viral process	7.19146e-09	9.77953e-08	33
GO:0051090	regulation of DNA-binding transcription factor activity	7.20646e-09	9.77953e-08	137
GO:0009991	response to extracellular stimulus	7.91279e-09	1.07152e-07	128
GO:0034101	erythrocyte homeostasis	8.02665e-09	1.08462e-07	63
GO:0032606	type I interferon production	8.26968e-09	1.11509e-07	47
GO:0032388	positive regulation of intracellular transport	8.62164e-09	1.16009e-07	72
GO:0070936	protein K48-linked ubiquitination	9.12311e-09	1.22238e-07	36
GO:0071479	cellular response to ionizing radiation	9.12311e-09	1.22238e-07	36
GO:0006006	glucose metabolic process	9.3246e-09	1.24436e-07	83
GO:0006986	response to unfolded protein	9.3263e-09	1.24436e-07	51
GO:0031060	regulation of histone methylation	9.99719e-09	1.33107e-07	41
GO:0007080	mitotic metaphase plate congression	1.0537e-08	1.40001e-07	28
GO:0007041	lysosomal transport	1.1408e-08	1.51258e-07	48
GO:0070199	establishment of protein localization to chromosome	1.1791e-08	1.5601e-07	19
GO:0009124	nucleoside monophosphate biosynthetic process	1.23846e-08	1.63523e-07	26
GO:0042594	response to starvation	1.27175e-08	1.6757e-07	71
GO:0000184	nuclear-transcribed mRNA catabolic process, nonsense-mediated decay	1.32436e-08	1.74141e-07	24
GO:0002831	regulation of response to biotic stimulus	1.33937e-08	1.75751e-07	113
GO:0051123	RNA polymerase II preinitiation complex assembly	1.46948e-08	1.92426e-07	18
GO:0043467	regulation of generation of precursor metabolites and energy	1.49543e-08	1.95422e-07	60
GO:0060966	regulation of gene silencing by RNA	1.51643e-08	1.97759e-07	30
GO:0006400	tRNA modification	1.55593e-08	2.0208e-07	38
GO:1903363	negative regulation of cellular protein catabolic process	1.55593e-08	2.0208e-07	38
GO:1902115	regulation of organelle assembly	1.64934e-08	2.13775e-07	75
GO:0048284	organelle fusion	1.66313e-08	2.15123e-07	59
GO:1990778	protein localization to cell periphery	1.79845e-08	2.32154e-07	121
GO:0031145	anaphase-promoting complex-dependent catabolic process	1.99952e-08	2.57585e-07	15
GO:0071478	cellular response to radiation	2.08193e-08	2.67659e-07	67
GO:0051099	positive regulation of binding	2.13683e-08	2.74162e-07	73
GO:0006289	nucleotide-excision repair	2.34149e-08	2.99814e-07	29
GO:0010950	positive regulation of endopeptidase activity	2.35125e-08	3.00459e-07	66
GO:0090502	RNA phosphodiester bond hydrolysis, endonucleolytic	2.37427e-08	3.02791e-07	20
GO:0000079	regulation of cyclin-dependent protein serine/threonine kinase activity	2.38639e-08	3.03726e-07	36
GO:0042177	negative regulation of protein catabolic process	2.40551e-08	3.05547e-07	52
GO:0018107	peptidyl-threonine phosphorylation	2.62572e-08	3.32853e-07	51
GO:0032868	response to insulin	2.6401e-08	3.34009e-07	87
GO:0007032	endosome organization	2.68168e-08	3.38595e-07	30
GO:0006643	membrane lipid metabolic process	2.7579e-08	3.47529e-07	69
GO:0043628	ncRNA 3'-end processing	2.77213e-08	3.4794e-07	24
GO:0051567	histone H3-K9 methylation	2.77213e-08	3.4794e-07	24
GO:0051973	positive regulation of telomerase activity	2.80907e-08	3.51882e-07	22
GO:0016241	regulation of macroautophagy	2.8769e-08	3.59669e-07	45
GO:0042158	lipoprotein biosynthetic process	3.04586e-08	3.80044e-07	44
GO:0010971	positive regulation of G2/M transition of mitotic cell cycle	3.21022e-08	3.99766e-07	19
GO:0051310	metaphase plate congression	3.45581e-08	4.29508e-07	33
GO:2001244	positive regulation of intrinsic apoptotic signaling pathway	3.72212e-08	4.61703e-07	35
GO:2001235	positive regulation of apoptotic signaling pathway	3.7969e-08	4.70061e-07	62
GO:0031497	chromatin assembly	3.88961e-08	4.80601e-07	46
GO:0000387	spliceosomal snRNP assembly	4.03897e-08	4.97122e-07	21
GO:0060148	positive regulation of posttranscriptional gene silencing	4.03897e-08	4.97122e-07	21
GO:0007095	mitotic G2 DNA damage checkpoint signaling	4.12098e-08	5.06234e-07	23
GO:0060147	regulation of posttranscriptional gene silencing	4.15757e-08	5.08762e-07	29
GO:0070828	heterochromatin organization	4.15757e-08	5.08762e-07	29
GO:0018210	peptidyl-threonine modification	4.18475e-08	5.11102e-07	53
GO:0006469	negative regulation of protein kinase activity	4.36692e-08	5.32329e-07	75
GO:0032091	negative regulation of protein binding	4.43469e-08	5.39011e-07	44
GO:0009755	hormone-mediated signaling pathway	4.43872e-08	5.39011e-07	63
GO:0090316	positive regulation of intracellular protein transport	4.52678e-08	5.48656e-07	58
GO:0018023	peptidyl-lysine trimethylation	4.64322e-08	5.61697e-07	30
GO:0016482	cytosolic transport	5.00712e-08	6.04567e-07	62
GO:0016052	carbohydrate catabolic process	5.05986e-08	6.09776e-07	57
GO:0019216	regulation of lipid metabolic process	5.1008e-08	6.13545e-07	122
GO:0000413	protein peptidyl-prolyl isomerization	5.41613e-08	6.49015e-07	17
GO:1904666	regulation of ubiquitin protein ligase activity	5.41613e-08	6.49015e-07	17
GO:0006109	regulation of carbohydrate metabolic process	5.70297e-08	6.82101e-07	73
GO:0010390	histone monoubiquitination	5.74376e-08	6.8312e-07	20
GO:0034508	centromere complex assembly	5.74376e-08	6.8312e-07	20
GO:1902751	positive regulation of cell cycle G2/M phase transition	5.74376e-08	6.8312e-07	20
GO:1901983	regulation of protein acetylation	5.76151e-08	6.8395e-07	38
GO:0031050	dsRNA processing	6.44474e-08	7.62207e-07	28
GO:0070918	production of small RNA involved in gene silencing by RNA	6.44474e-08	7.62207e-07	28
GO:0006984	ER-nucleus signaling pathway	7.09838e-08	8.37952e-07	25
GO:0035304	regulation of protein dephosphorylation	7.2587e-08	8.55288e-07	42
GO:0070997	neuron death	7.36925e-08	8.66705e-07	134
GO:0000478	endonucleolytic cleavage involved in rRNA processing	7.64157e-08	8.88858e-07	13
GO:0000479	endonucleolytic cleavage of tricistronic rRNA transcript (SSU-rRNA, 5.8S rRNA, LSU-rRNA)	7.64157e-08	8.88858e-07	13
GO:0042795	snRNA transcription by RNA polymerase II	7.64157e-08	8.88858e-07	13
GO:0043923	positive regulation by host of viral transcription	7.64157e-08	8.88858e-07	13
GO:0043981	histone H4-K5 acetylation	7.64157e-08	8.88858e-07	13
GO:0043982	histone H4-K8 acetylation	7.64157e-08	8.88858e-07	13
GO:0045292	mRNA cis splicing, via spliceosome	7.68218e-08	8.91947e-07	15
GO:0045070	positive regulation of viral genome replication	8.05802e-08	9.33877e-07	19
GO:0009301	snRNA transcription	8.17408e-08	9.43883e-07	14
GO:0071428	rRNA-containing ribonucleoprotein complex export from nucleus	8.17408e-08	9.43883e-07	14
GO:1903900	regulation of viral life cycle	8.38017e-08	9.65925e-07	60
GO:1901976	regulation of cell cycle checkpoint	8.40911e-08	9.67505e-07	23
GO:0006304	DNA modification	8.51292e-08	9.77677e-07	45
GO:0090329	regulation of DNA-dependent DNA replication	8.59182e-08	9.84957e-07	26
GO:0008608	attachment of spindle microtubules to kinetochore	8.95355e-08	1.02273e-06	21
GO:0009156	ribonucleoside monophosphate biosynthetic process	8.95355e-08	1.02273e-06	21
GO:0030218	erythrocyte differentiation	9.02973e-08	1.02958e-06	57
GO:1903051	negative regulation of proteolysis involved in cellular protein catabolic process	9.0636e-08	1.03159e-06	33
GO:0051865	protein autoubiquitination	9.1323e-08	1.03755e-06	36
GO:0031669	cellular response to nutrient levels	9.15208e-08	1.03794e-06	73
GO:0032481	positive regulation of type I interferon production	9.19767e-08	1.04126e-06	34
GO:0035303	regulation of dephosphorylation	9.46138e-08	1.0692e-06	54
GO:0044403	biological process involved in symbiotic interaction	9.70004e-08	1.09423e-06	91
GO:0035196	production of miRNAs involved in gene silencing by miRNA	9.9882e-08	1.12473e-06	27
GO:2000781	positive regulation of double-strand break repair	1.08369e-07	1.21814e-06	24
GO:0044819	mitotic G1/S transition checkpoint signaling	1.11142e-07	1.24711e-06	18
GO:1902903	regulation of supramolecular fiber organization	1.16539e-07	1.30537e-06	123
GO:0008637	apoptotic mitochondrial changes	1.16827e-07	1.30628e-06	49
GO:0000423	mitophagy	1.3055e-07	1.45205e-06	20
GO:0060261	positive regulation of transcription initiation from RNA polymerase II promoter	1.3055e-07	1.45205e-06	20
GO:2000637	positive regulation of gene silencing by miRNA	1.3055e-07	1.45205e-06	20
GO:0006754	ATP biosynthetic process	1.31252e-07	1.45731e-06	30
GO:0070059	intrinsic apoptotic signaling pathway in response to endoplasmic reticulum stress	1.41508e-07	1.56818e-06	32
GO:0010906	regulation of glucose metabolic process	1.42025e-07	1.56818e-06	53
GO:0006305	DNA alkylation	1.42225e-07	1.56818e-06	35
GO:0006306	DNA methylation	1.42225e-07	1.56818e-06	35
GO:0048608	reproductive structure development	1.43257e-07	1.57682e-06	146
GO:0072659	protein localization to plasma membrane	1.47146e-07	1.61682e-06	100
GO:0007018	microtubule-based movement	1.4805e-07	1.62395e-06	129
GO:0032535	regulation of cellular component size	1.49702e-07	1.63923e-06	130
GO:0048025	negative regulation of mRNA splicing, via spliceosome	1.50008e-07	1.63976e-06	17
GO:0031929	TOR signaling	1.5854e-07	1.73004e-06	52
GO:0006497	protein lipidation	1.62211e-07	1.76707e-06	41
GO:0060964	regulation of gene silencing by miRNA	1.74713e-07	1.90001e-06	27
GO:0016579	protein deubiquitination	1.77075e-07	1.9224e-06	48
GO:0098876	vesicle-mediated transport to the plasma membrane	1.78303e-07	1.93243e-06	56
GO:0072528	pyrimidine-containing compound biosynthetic process	1.88571e-07	2.04023e-06	19
GO:0015748	organophosphate ester transport	1.96665e-07	2.12418e-06	50
GO:0007129	homologous chromosome pairing at meiosis	2.04923e-07	2.20962e-06	29
GO:1901214	regulation of neuron death	2.10954e-07	2.27079e-06	121
GO:0046902	regulation of mitochondrial membrane permeability	2.14718e-07	2.3074e-06	30
GO:0043281	regulation of cysteine-type endopeptidase activity involved in apoptotic process	2.1536e-07	2.31039e-06	75
GO:0010675	regulation of cellular carbohydrate metabolic process	2.42569e-07	2.5979e-06	62
GO:0061458	reproductive system development	2.48012e-07	2.64914e-06	146
GO:0000028	ribosomal small subunit assembly	2.48605e-07	2.64914e-06	15
GO:0031167	rRNA methylation	2.48605e-07	2.64914e-06	15
GO:0044728	DNA methylation or demethylation	2.49803e-07	2.65301e-06	40
GO:0045069	regulation of viral genome replication	2.49803e-07	2.65301e-06	40
GO:1904358	positive regulation of telomere maintenance via telomere lengthening	2.51025e-07	2.66154e-06	22
GO:0033523	histone H2B ubiquitination	2.58321e-07	2.72525e-06	11
GO:0070202	regulation of establishment of protein localization to chromosome	2.58321e-07	2.72525e-06	11
GO:0070816	phosphorylation of RNA polymerase II C-terminal domain	2.58321e-07	2.72525e-06	11
GO:0034063	stress granule assembly	2.69223e-07	2.83555e-06	18
GO:0006482	protein demethylation	2.80817e-07	2.94788e-06	20
GO:0008214	protein dealkylation	2.80817e-07	2.94788e-06	20
GO:0007163	establishment or maintenance of cell polarity	2.88168e-07	3.02006e-06	79
GO:0030518	intracellular steroid hormone receptor signaling pathway	2.96204e-07	3.09916e-06	46
GO:1900363	regulation of mRNA polyadenylation	2.9785e-07	3.11126e-06	14
GO:0006999	nuclear pore organization	3.24668e-07	3.38582e-06	12
GO:0000054	ribosomal subunit export from nucleus	3.30336e-07	3.43366e-06	13
GO:0033750	ribosome localization	3.30336e-07	3.43366e-06	13
GO:0098586	cellular response to virus	3.37316e-07	3.50048e-06	34
GO:0016051	carbohydrate biosynthetic process	3.74763e-07	3.87642e-06	71
GO:0030705	cytoskeleton-dependent intracellular transport	3.74763e-07	3.87642e-06	71
GO:1903828	negative regulation of cellular protein localization	3.78554e-07	3.89871e-06	52
GO:0071459	protein localization to chromosome, centromeric region	3.7876e-07	3.89871e-06	17
GO:1904357	negative regulation of telomere maintenance via telomere lengthening	3.7876e-07	3.89871e-06	17
GO:0044743	protein transmembrane import into intracellular organelle	3.80576e-07	3.91107e-06	21
GO:0032465	regulation of cytokinesis	3.93279e-07	4.02858e-06	43
GO:0036473	cell death in response to oxidative stress	3.93279e-07	4.02858e-06	43
GO:0071214	cellular response to abiotic stimulus	3.96654e-07	4.05008e-06	104
GO:0104004	cellular response to environmental stimulus	3.96654e-07	4.05008e-06	104
GO:0008631	intrinsic apoptotic signaling pathway in response to oxidative stress	4.22835e-07	4.29674e-06	25
GO:0010824	regulation of centrosome duplication	4.22835e-07	4.29674e-06	25
GO:2000116	regulation of cysteine-type endopeptidase activity	4.22841e-07	4.29674e-06	82
GO:0001841	neural tube formation	4.44244e-07	4.50702e-06	53
GO:2000144	positive regulation of DNA-templated transcription, initiation	4.80559e-07	4.86767e-06	22
GO:0000288	nuclear-transcribed mRNA catabolic process, deadenylation-dependent decay	5.00122e-07	5.03371e-06	27
GO:0045911	positive regulation of DNA recombination	5.00122e-07	5.03371e-06	27
GO:0046605	regulation of centrosome cycle	5.00122e-07	5.03371e-06	27
GO:2000059	negative regulation of ubiquitin-dependent protein catabolic process	5.00122e-07	5.03371e-06	27
GO:0010970	transport along microtubule	5.07833e-07	5.10324e-06	62
GO:0051817	modulation of process of other organism involved in symbiotic interaction	5.37995e-07	5.3978e-06	32
GO:0007369	gastrulation	5.43474e-07	5.44416e-06	65
GO:0051851	modulation by host of symbiont process	5.46515e-07	5.46602e-06	30
GO:0043244	regulation of protein-containing complex disassembly	5.64308e-07	5.63509e-06	51
GO:0006869	lipid transport	6.01353e-07	5.99559e-06	120
GO:0010458	exit from mitosis	6.0878e-07	6.03177e-06	18
GO:0016577	histone demethylation	6.0878e-07	6.03177e-06	18
GO:0033522	histone H2A ubiquitination	6.0878e-07	6.03177e-06	18
GO:0070076	histone lysine demethylation	6.0878e-07	6.03177e-06	18
GO:0031507	heterochromatin assembly	6.57854e-07	6.50784e-06	24
GO:0032869	cellular response to insulin stimulus	6.69917e-07	6.61687e-06	73
GO:0022604	regulation of cell morphogenesis	6.88703e-07	6.79185e-06	107
GO:0022616	DNA strand elongation	7.04117e-07	6.91166e-06	15
GO:0034724	DNA replication-independent nucleosome organization	7.04117e-07	6.91166e-06	15
GO:0043984	histone H4-K16 acetylation	7.04117e-07	6.91166e-06	15
GO:0071383	cellular response to steroid hormone stimulus	7.37851e-07	7.23163e-06	61
GO:0031668	cellular response to extracellular stimulus	7.87677e-07	7.70807e-06	79
GO:0032608	interferon-beta production	8.17021e-07	7.97066e-06	32
GO:0032648	regulation of interferon-beta production	8.17021e-07	7.97066e-06	32
GO:2001056	positive regulation of cysteine-type endopeptidase activity	8.74871e-07	8.52194e-06	56
GO:0030041	actin filament polymerization	8.80827e-07	8.56682e-06	68
GO:0006221	pyrimidine nucleotide biosynthetic process	8.84259e-07	8.57394e-06	17
GO:0090151	establishment of protein localization to mitochondrial membrane	8.84259e-07	8.57394e-06	17
GO:0043401	steroid hormone mediated signaling pathway	8.98654e-07	8.70023e-06	47
GO:0030150	protein import into mitochondrial matrix	9.1673e-07	8.86173e-06	14
GO:1901605	alpha-amino acid metabolic process	9.84402e-07	9.50142e-06	64
GO:0005977	glycogen metabolic process	1.04454e-06	1.0021e-05	35
GO:0006073	cellular glucan metabolic process	1.04454e-06	1.0021e-05	35
GO:0006919	activation of cysteine-type endopeptidase activity involved in apoptotic process	1.04454e-06	1.0021e-05	35
GO:0044042	glucan metabolic process	1.04454e-06	1.0021e-05	35
GO:1903578	regulation of ATP metabolic process	1.095e-06	1.04892e-05	39
GO:0001890	placenta development	1.1295e-06	1.07871e-05	63
GO:0030833	regulation of actin filament polymerization	1.1295e-06	1.07871e-05	63
GO:0042771	intrinsic apoptotic signaling pathway in response to DNA damage by p53 class mediator	1.13571e-06	1.08302e-05	24
GO:0007000	nucleolus organization	1.13827e-06	1.08383e-05	13
GO:0008154	actin polymerization or depolymerization	1.14144e-06	1.08522e-05	75
GO:0031055	chromatin remodeling at centromere	1.15952e-06	1.09749e-05	10
GO:0070203	regulation of establishment of protein localization to telomere	1.15952e-06	1.09749e-05	10
GO:1904667	negative regulation of ubiquitin protein ligase activity	1.15952e-06	1.09749e-05	10
GO:0045927	positive regulation of growth	1.1884e-06	1.12314e-05	102
GO:0045740	positive regulation of DNA replication	1.22276e-06	1.15096e-05	25
GO:1901985	positive regulation of protein acetylation	1.22276e-06	1.15096e-05	25
GO:2000377	regulation of reactive oxygen species metabolic process	1.22495e-06	1.15096e-05	59
GO:0070972	protein localization to endoplasmic reticulum	1.22508e-06	1.15096e-05	32
GO:0000466	maturation of 5.8S rRNA from tricistronic rRNA transcript (SSU-rRNA, 5.8S rRNA, LSU-rRNA)	1.26864e-06	1.18837e-05	16
GO:0031571	mitotic G1 DNA damage checkpoint signaling	1.26864e-06	1.18837e-05	16
GO:0051570	regulation of histone H3-K9 methylation	1.29639e-06	1.21258e-05	18
GO:0048308	organelle inheritance	1.31768e-06	1.22706e-05	12
GO:0048313	Golgi inheritance	1.31768e-06	1.22706e-05	12
GO:1904814	regulation of protein localization to chromosome, telomeric region	1.31768e-06	1.22706e-05	12
GO:0001731	formation of translation preinitiation complex	1.36472e-06	1.26162e-05	11
GO:0007144	female meiosis I	1.36472e-06	1.26162e-05	11
GO:0033182	regulation of histone ubiquitination	1.36472e-06	1.26162e-05	11
GO:0098787	mRNA cleavage involved in mRNA processing	1.36472e-06	1.26162e-05	11
GO:1904816	positive regulation of protein localization to chromosome, telomeric region	1.36472e-06	1.26162e-05	11
GO:0071456	cellular response to hypoxia	1.39925e-06	1.28927e-05	43
GO:0008625	extrinsic apoptotic signaling pathway via death domain receptors	1.40072e-06	1.28927e-05	36
GO:0072332	intrinsic apoptotic signaling pathway by p53 class mediator	1.40072e-06	1.28927e-05	36
GO:0046488	phosphatidylinositol metabolic process	1.46036e-06	1.34222e-05	54
GO:0060070	canonical Wnt signaling pathway	1.48586e-06	1.36369e-05	97
GO:0010508	positive regulation of autophagy	1.66408e-06	1.52505e-05	51
GO:0044264	cellular polysaccharide metabolic process	1.72697e-06	1.5804e-05	41
GO:0043434	response to peptide hormone	1.77813e-06	1.62487e-05	109
GO:0006664	glycolipid metabolic process	1.82703e-06	1.66716e-05	37
GO:0031333	negative regulation of protein-containing complex assembly	1.83323e-06	1.67042e-05	56
GO:0198738	cell-cell signaling by wnt	1.85611e-06	1.68885e-05	134
GO:0006661	phosphatidylinositol biosynthetic process	1.91218e-06	1.73738e-05	40
GO:0008064	regulation of actin polymerization or depolymerization	1.92087e-06	1.74278e-05	67
GO:0006515	protein quality control for misfolded or incompletely synthesized proteins	1.92982e-06	1.7484e-05	17
GO:0090174	organelle membrane fusion	2.01341e-06	1.81938e-05	45
GO:0030307	positive regulation of cell growth	2.0139e-06	1.81938e-05	71
GO:0045814	negative regulation of gene expression, epigenetic	2.06825e-06	1.86584e-05	26
GO:0014020	primary neural tube formation	2.09699e-06	1.88908e-05	47
GO:0043280	positive regulation of cysteine-type endopeptidase activity involved in apoptotic process	2.1431e-06	1.92515e-05	49
GO:0046467	membrane lipid biosynthetic process	2.1431e-06	1.92515e-05	49
GO:0005976	polysaccharide metabolic process	2.26174e-06	2.02885e-05	44
GO:0043624	cellular protein complex disassembly	2.39508e-06	2.14544e-05	54
GO:0016055	Wnt signaling pathway	2.41181e-06	2.15738e-05	133
GO:0006336	DNA replication-independent nucleosome assembly	2.47569e-06	2.20373e-05	14
GO:0006379	mRNA cleavage	2.47569e-06	2.20373e-05	14
GO:0034472	snRNA 3'-end processing	2.47569e-06	2.20373e-05	14
GO:0044786	cell cycle DNA replication	2.4775e-06	2.20373e-05	21
GO:0050688	regulation of defense response to virus	2.49128e-06	2.21288e-05	33
GO:1903509	liposaccharide metabolic process	2.55438e-06	2.26576e-05	37
GO:0060606	tube closure	2.67025e-06	2.36524e-05	45
GO:0032271	regulation of protein polymerization	2.82351e-06	2.49751e-05	78
GO:0009743	response to carbohydrate	2.83179e-06	2.50135e-05	70
GO:0006312	mitotic recombination	2.85065e-06	2.51102e-05	16
GO:0018027	peptidyl-lysine dimethylation	2.85065e-06	2.51102e-05	16
GO:0032392	DNA geometric change	2.99581e-06	2.63523e-05	23
GO:0009267	cellular response to starvation	3.07673e-06	2.70267e-05	59
GO:0051494	negative regulation of cytoskeleton organization	3.13799e-06	2.75268e-05	62
GO:0065002	intracellular protein transmembrane transport	3.26974e-06	2.85648e-05	26
GO:0032212	positive regulation of telomere maintenance via telomerase	3.27431e-06	2.85648e-05	19
GO:0044275	cellular carbohydrate catabolic process	3.27431e-06	2.85648e-05	19
GO:0071168	protein localization to chromatin	3.27431e-06	2.85648e-05	19
GO:0042772	DNA damage response, signal transduction resulting in transcription	3.32337e-06	2.8953e-05	13
GO:0055088	lipid homeostasis	3.34071e-06	2.90642e-05	60
GO:0030832	regulation of actin filament length	3.55432e-06	3.08803e-05	67
GO:1901652	response to peptide	3.70918e-06	3.21817e-05	123
GO:0010822	positive regulation of mitochondrion organization	3.84621e-06	3.33251e-05	32
GO:0022900	electron transport chain	3.95162e-06	3.41918e-05	39
GO:0008156	negative regulation of DNA replication	3.97143e-06	3.42233e-05	17
GO:0018126	protein hydroxylation	3.97143e-06	3.42233e-05	17
GO:0071480	cellular response to gamma radiation	3.97143e-06	3.42233e-05	17
GO:0009416	response to light stimulus	3.9803e-06	3.42532e-05	100
GO:0060271	cilium assembly	4.15462e-06	3.5705e-05	105
GO:0045048	protein insertion into ER membrane	4.16926e-06	3.57651e-05	15
GO:0007264	small GTPase mediated signal transduction	4.17288e-06	3.57651e-05	126
GO:0044804	autophagy of nucleus	4.2797e-06	3.64348e-05	12
GO:0046112	nucleobase biosynthetic process	4.2797e-06	3.64348e-05	12
GO:0046500	S-adenosylmethionine metabolic process	4.2797e-06	3.64348e-05	12
GO:1905168	positive regulation of double-strand break repair via homologous recombination	4.2797e-06	3.64348e-05	12
GO:2000232	regulation of rRNA processing	4.2797e-06	3.64348e-05	12
GO:0030330	DNA damage response, signal transduction by p53 class mediator	4.36528e-06	3.71136e-05	30
GO:0001666	response to hypoxia	4.59713e-06	3.90325e-05	72
GO:0016054	organic acid catabolic process	4.80074e-06	4.0707e-05	73
GO:0046364	monosaccharide biosynthetic process	4.87149e-06	4.12518e-05	37
GO:0006890	retrograde vesicle-mediated transport, Golgi to endoplasmic reticulum	4.94045e-06	4.17801e-05	23
GO:0072527	pyrimidine-containing compound metabolic process	4.96935e-06	4.19685e-05	27
GO:0031063	regulation of histone deacetylation	5.04533e-06	4.24972e-05	18
GO:0044030	regulation of DNA methylation	5.04533e-06	4.24972e-05	18
GO:0000492	box C/D snoRNP assembly	5.16298e-06	4.33159e-05	9
GO:0031118	rRNA pseudouridine synthesis	5.16298e-06	4.33159e-05	9
GO:1904851	positive regulation of establishment of protein localization to telomere	5.16298e-06	4.33159e-05	9
GO:0051988	regulation of attachment of spindle microtubules to kinetochore	5.17823e-06	4.33864e-05	11
GO:0001843	neural tube closure	5.23083e-06	4.37694e-05	44
GO:0044282	small molecule catabolic process	5.47882e-06	4.57842e-05	103
GO:0000491	small nucleolar ribonucleoprotein complex assembly	5.66554e-06	4.72203e-05	10
GO:0098789	pre-mRNA cleavage required for polyadenylation	5.66554e-06	4.72203e-05	10
GO:0097191	extrinsic apoptotic signaling pathway	5.76639e-06	4.79978e-05	78
GO:0006665	sphingolipid metabolic process	5.80375e-06	4.82456e-05	51
GO:0097194	execution phase of apoptosis	5.93664e-06	4.92857e-05	31
GO:1901653	cellular response to peptide	5.98658e-06	4.95269e-05	96
GO:0030488	tRNA methylation	5.9943e-06	4.95269e-05	19
GO:0006301	postreplication repair	5.99687e-06	4.95269e-05	16
GO:1904353	regulation of telomere capping	5.99687e-06	4.95269e-05	16
GO:0009566	fertilization	6.11935e-06	5.04727e-05	70
GO:0061951	establishment of protein localization to plasma membrane	6.36098e-06	5.23976e-05	30
GO:0006892	post-Golgi vesicle-mediated transport	6.40152e-06	5.26633e-05	40
GO:0032956	regulation of actin cytoskeleton organization	6.45025e-06	5.29955e-05	111
GO:0046395	carboxylic acid catabolic process	6.65846e-06	5.46355e-05	72
GO:0006303	double-strand break repair via nonhomologous end joining	6.77038e-06	5.52089e-05	29
GO:0006458	'de novo' protein folding	6.77181e-06	5.52089e-05	20
GO:0032508	DNA duplex unwinding	6.77181e-06	5.52089e-05	20
GO:0033146	regulation of intracellular estrogen receptor signaling pathway	6.77181e-06	5.52089e-05	20
GO:0051084	'de novo' posttranslational protein folding	6.77181e-06	5.52089e-05	20
GO:0060541	respiratory system development	6.90699e-06	5.62388e-05	85
GO:0030111	regulation of Wnt signaling pathway	7.07854e-06	5.75619e-05	98
GO:0046470	phosphatidylcholine metabolic process	7.15134e-06	5.80795e-05	28
GO:0060828	regulation of canonical Wnt signaling pathway	7.25289e-06	5.8829e-05	80
GO:0001838	embryonic epithelial tube formation	7.27108e-06	5.89013e-05	56
GO:0072175	epithelial tube formation	7.32318e-06	5.92478e-05	59
GO:1902108	regulation of mitochondrial membrane permeability involved in apoptotic process	7.35786e-06	5.94526e-05	21
GO:0022904	respiratory electron transport chain	7.38869e-06	5.96259e-05	36
GO:0030258	lipid modification	7.68327e-06	6.19244e-05	71
GO:0016925	protein sumoylation	7.75216e-06	6.24005e-05	22
GO:0032728	positive regulation of interferon-beta production	8.0244e-06	6.44285e-05	24
GO:1901799	negative regulation of proteasomal protein catabolic process	8.0244e-06	6.44285e-05	24
GO:0007281	germ cell development	8.43018e-06	6.76011e-05	112
GO:0000212	meiotic spindle organization	8.53775e-06	6.80342e-05	13
GO:0009220	pyrimidine ribonucleotide biosynthetic process	8.53775e-06	6.80342e-05	13
GO:0032211	negative regulation of telomere maintenance via telomerase	8.53775e-06	6.80342e-05	13
GO:0036124	histone H3-K9 trimethylation	8.53775e-06	6.80342e-05	13
GO:0071786	endoplasmic reticulum tubular network organization	8.53775e-06	6.80342e-05	13
GO:0070085	glycosylation	8.86631e-06	7.05638e-05	70
GO:0050687	negative regulation of defense response to virus	9.00362e-06	7.1567e-05	15
GO:0071375	cellular response to peptide hormone stimulus	9.35099e-06	7.42352e-05	84
GO:0030010	establishment of cell polarity	9.61729e-06	7.6254e-05	54
GO:0042775	mitochondrial ATP synthesis coupled electron transport	9.84049e-06	7.78293e-05	29
GO:0070988	demethylation	9.84049e-06	7.78293e-05	29
GO:0031109	microtubule polymerization or depolymerization	9.93751e-06	7.84989e-05	47
GO:0034620	cellular response to unfolded protein	1.00519e-05	7.93043e-05	36
GO:1904950	negative regulation of establishment of protein localization	1.0164e-05	8.00892e-05	52
GO:0048545	response to steroid hormone	1.02131e-05	8.03758e-05	74
GO:0007040	lysosome organization	1.09546e-05	8.5998e-05	32
GO:0080171	lytic vacuole organization	1.09546e-05	8.5998e-05	32
GO:0000381	regulation of alternative mRNA splicing, via spliceosome	1.11192e-05	8.70753e-05	27
GO:0006900	vesicle budding from membrane	1.11192e-05	8.70753e-05	27
GO:0070507	regulation of microtubule cytoskeleton organization	1.11884e-05	8.75092e-05	56
GO:0016331	morphogenesis of embryonic epithelium	1.13756e-05	8.88642e-05	63
GO:1905508	protein localization to microtubule organizing center	1.15433e-05	9.00629e-05	20
GO:0051653	spindle localization	1.16705e-05	9.09439e-05	26
GO:0000729	DNA double-strand break processing	1.18191e-05	9.13179e-05	12
GO:0006177	GMP biosynthetic process	1.18191e-05	9.13179e-05	12
GO:0006978	DNA damage response, signal transduction by p53 class mediator resulting in transcription of p21 class mediator	1.18191e-05	9.13179e-05	12
GO:0019081	viral translation	1.18191e-05	9.13179e-05	12
GO:0032986	protein-DNA complex disassembly	1.18191e-05	9.13179e-05	12
GO:0045947	negative regulation of translational initiation	1.18191e-05	9.13179e-05	12
GO:1905820	positive regulation of chromosome separation	1.18191e-05	9.13179e-05	12
GO:0007064	mitotic sister chromatid cohesion	1.19126e-05	9.17053e-05	16
GO:0031061	negative regulation of histone methylation	1.19126e-05	9.17053e-05	16
GO:0051443	positive regulation of ubiquitin-protein transferase activity	1.19126e-05	9.17053e-05	16
GO:0000302	response to reactive oxygen species	1.19527e-05	9.17917e-05	64
GO:0009746	response to hexose	1.19527e-05	9.17917e-05	64
GO:0006220	pyrimidine nucleotide metabolic process	1.2174e-05	9.30407e-05	21
GO:0006998	nuclear envelope organization	1.2174e-05	9.30407e-05	21
GO:0007143	female meiotic nuclear division	1.2174e-05	9.30407e-05	21
GO:2000279	negative regulation of DNA biosynthetic process	1.2174e-05	9.30407e-05	21
GO:0032273	positive regulation of protein polymerization	1.22206e-05	9.32847e-05	49
GO:0019319	hexose biosynthetic process	1.24388e-05	9.46241e-05	34
GO:0030520	intracellular estrogen receptor signaling pathway	1.24407e-05	9.46241e-05	24
GO:0031146	SCF-dependent proteasomal ubiquitin-dependent protein catabolic process	1.24407e-05	9.46241e-05	24
GO:0030219	megakaryocyte differentiation	1.25085e-05	9.49122e-05	22
GO:1901998	toxin transport	1.25085e-05	9.49122e-05	22
GO:1902882	regulation of response to oxidative stress	1.27153e-05	9.63662e-05	39
GO:0043433	negative regulation of DNA-binding transcription factor activity	1.27788e-05	9.6732e-05	58
GO:0015985	energy coupled proton transport, down electrochemical gradient	1.34172e-05	0.000100963	14
GO:0015986	ATP synthesis coupled proton transport	1.34172e-05	0.000100963	14
GO:0046931	pore complex assembly	1.34172e-05	0.000100963	14
GO:0071218	cellular response to misfolded protein	1.34172e-05	0.000100963	14
GO:0098780	response to mitochondrial depolarisation	1.34172e-05	0.000100963	14
GO:0033143	regulation of intracellular steroid hormone receptor signaling pathway	1.37821e-05	0.000103553	33
GO:0051302	regulation of cell division	1.37941e-05	0.000103553	63
GO:0034284	response to monosaccharide	1.44524e-05	0.000108367	64
GO:0039528	cytoplasmic pattern recognition receptor signaling pathway in response to virus	1.44861e-05	0.000108492	17
GO:0002200	somatic diversification of immune receptors	1.51811e-05	0.000113563	35
GO:0051259	protein complex oligomerization	1.55149e-05	0.000115924	77
GO:0110053	regulation of actin filament organization	1.55924e-05	0.000116366	87
GO:0045088	regulation of innate immune response	1.5688e-05	0.000116942	71
GO:0006596	polyamine biosynthetic process	1.57947e-05	0.000117324	11
GO:0045842	positive regulation of mitotic metaphase/anaphase transition	1.57947e-05	0.000117324	11
GO:1901970	positive regulation of mitotic sister chromatid separation	1.57947e-05	0.000117324	11
GO:0035148	tube formation	1.59201e-05	0.000118118	62
GO:0044782	cilium organization	1.62454e-05	0.000120391	111
GO:0009303	rRNA transcription	1.65759e-05	0.000122269	18
GO:0033260	nuclear DNA replication	1.65759e-05	0.000122269	18
GO:0043094	cellular metabolic compound salvage	1.65759e-05	0.000122269	18
GO:1902275	regulation of chromatin organization	1.65759e-05	0.000122269	18
GO:0030177	positive regulation of Wnt signaling pathway	1.68101e-05	0.000123853	50
GO:0071806	protein transmembrane transport	1.72908e-05	0.000127099	26
GO:0072698	protein localization to microtubule cytoskeleton	1.72908e-05	0.000127099	26
GO:0071539	protein localization to centrosome	1.81237e-05	0.000133068	19
GO:1900407	regulation of cellular response to oxidative stress	1.81856e-05	0.000133368	36
GO:0051293	establishment of spindle localization	1.89475e-05	0.000138716	24
GO:0006672	ceramide metabolic process	1.89585e-05	0.000138716	38
GO:0010799	regulation of peptidyl-threonine phosphorylation	1.94875e-05	0.000142259	23
GO:0031062	positive regulation of histone methylation	1.94875e-05	0.000142259	23
GO:0030261	chromosome condensation	1.97475e-05	0.000143991	22
GO:0043162	ubiquitin-dependent protein catabolic process via the multivesicular body sorting pathway	1.97959e-05	0.000144013	13
GO:0051204	protein insertion into mitochondrial membrane	1.97959e-05	0.000144013	13
GO:0034244	negative regulation of transcription elongation from RNA polymerase II promoter	2.00016e-05	0.000144846	10
GO:0046831	regulation of RNA export from nucleus	2.00016e-05	0.000144846	10
GO:0051573	negative regulation of histone H3-K9 methylation	2.00016e-05	0.000144846	10
GO:1905214	regulation of RNA binding	2.00016e-05	0.000144846	10
GO:0009123	nucleoside monophosphate metabolic process	2.00623e-05	0.000144955	29
GO:0042773	ATP synthesis coupled electron transport	2.00623e-05	0.000144955	29
GO:1902904	negative regulation of supramolecular fiber organization	2.12102e-05	0.000153075	60
GO:0043489	RNA stabilization	2.17934e-05	0.000157106	28
GO:0051402	neuron apoptotic process	2.18449e-05	0.000157298	94
GO:0090263	positive regulation of canonical Wnt signaling pathway	2.19981e-05	0.000158222	41
GO:0007292	female gamete generation	2.2063e-05	0.00015833	57
GO:0033135	regulation of peptidyl-serine phosphorylation	2.2063e-05	0.00015833	57
GO:0045637	regulation of myeloid cell differentiation	2.21216e-05	0.000158571	71
GO:0007141	male meiosis I	2.25008e-05	0.000161108	16
GO:1903706	regulation of hemopoiesis	2.27661e-05	0.000162824	116
GO:0010826	negative regulation of centrosome duplication	2.31786e-05	0.000164845	9
GO:0031442	positive regulation of mRNA 3'-end processing	2.31786e-05	0.000164845	9
GO:0044417	translocation of molecules into host	2.31786e-05	0.000164845	9
GO:0046606	negative regulation of centrosome cycle	2.31786e-05	0.000164845	9
GO:1901977	negative regulation of cell cycle checkpoint	2.31786e-05	0.000164845	9
GO:0046824	positive regulation of nucleocytoplasmic transport	2.32119e-05	0.000164898	31
GO:0044380	protein localization to cytoskeleton	2.35386e-05	0.000167032	27
GO:0030838	positive regulation of actin filament polymerization	2.4892e-05	0.000176439	38
GO:0032006	regulation of TOR signaling	2.50661e-05	0.000177474	40
GO:0035065	regulation of histone acetylation	2.52559e-05	0.000178619	26
GO:0032922	circadian regulation of gene expression	2.56189e-05	0.000180985	30
GO:1903579	negative regulation of ATP metabolic process	2.59499e-05	0.00018312	17
GO:0021915	neural tube development	2.6075e-05	0.000183798	65
GO:0044242	cellular lipid catabolic process	2.68158e-05	0.00018881	72
GO:0006112	energy reserve metabolic process	2.72767e-05	0.000191843	35
GO:0009168	purine ribonucleoside monophosphate biosynthetic process	2.78029e-05	0.000195328	14
GO:0009749	response to glucose	2.79458e-05	0.000196115	62
GO:2000756	regulation of peptidyl-lysine acetylation	2.81685e-05	0.00019746	29
GO:0002221	pattern recognition receptor signaling pathway	2.82663e-05	0.000197926	58
GO:0006906	vesicle fusion	2.83349e-05	0.000198188	41
GO:0006308	DNA catabolic process	2.84801e-05	0.000198766	18
GO:1905476	negative regulation of protein localization to membrane	2.84801e-05	0.000198766	18
GO:0030323	respiratory tube development	2.85234e-05	0.00019885	75
GO:0001522	pseudouridine synthesis	2.88106e-05	0.000199974	12
GO:0032968	positive regulation of transcription elongation from RNA polymerase II promoter	2.88106e-05	0.000199974	12
GO:0071816	tail-anchored membrane protein insertion into ER membrane	2.88106e-05	0.000199974	12
GO:1901663	quinone biosynthetic process	2.88106e-05	0.000199974	12
GO:0072593	reactive oxygen species metabolic process	2.95034e-05	0.000204559	77
GO:1902808	positive regulation of cell cycle G1/S phase transition	2.96279e-05	0.000204975	23
GO:1990928	response to amino acid starvation	2.96279e-05	0.000204975	23
GO:0032435	negative regulation of proteasomal ubiquitin-dependent protein catabolic process	3.01063e-05	0.000208058	19
GO:0035307	positive regulation of protein dephosphorylation	3.05459e-05	0.000210866	22
GO:0043525	positive regulation of neuron apoptotic process	3.07033e-05	0.000211723	34
GO:0001835	blastocyst hatching	3.09123e-05	0.000212013	20
GO:0006284	base-excision repair	3.09123e-05	0.000212013	20
GO:0035188	hatching	3.09123e-05	0.000212013	20
GO:0071684	organism emergence from protective structure	3.09123e-05	0.000212013	20
GO:1903573	negative regulation of response to endoplasmic reticulum stress	3.09123e-05	0.000212013	20
GO:0045444	fat cell differentiation	3.10841e-05	0.000212961	81
GO:0016445	somatic diversification of immunoglobulins	3.18478e-05	0.000217958	31
GO:0033108	mitochondrial respiratory chain complex assembly	3.19648e-05	0.000218524	36
GO:0046890	regulation of lipid biosynthetic process	3.21185e-05	0.000219339	66
GO:0062207	regulation of pattern recognition receptor signaling pathway	3.24776e-05	0.000221552	38
GO:0030324	lung development	3.28733e-05	0.000224011	74
GO:0036293	response to decreased oxygen levels	3.39846e-05	0.000231336	76
GO:0071453	cellular response to oxygen levels	3.46306e-05	0.000235481	51
GO:0039529	RIG-I signaling pathway	3.49188e-05	0.000237186	15
GO:0034644	cellular response to UV	3.61602e-05	0.000245356	35
GO:0071900	regulation of protein serine/threonine kinase activity	3.65576e-05	0.000247788	103
GO:0120032	regulation of plasma membrane bounded cell projection assembly	3.70748e-05	0.000251025	65
GO:0060562	epithelial tube morphogenesis	3.75692e-05	0.000254102	114
GO:0006094	gluconeogenesis	3.86925e-05	0.000261421	32
GO:0042180	cellular ketone metabolic process	3.9147e-05	0.000264211	75
GO:0031365	N-terminal protein amino acid modification	4.0642e-05	0.00027401	16
GO:0032239	regulation of nucleobase-containing compound transport	4.11278e-05	0.000276113	11
GO:0032785	negative regulation of DNA-templated transcription, elongation	4.11278e-05	0.000276113	11
GO:0051984	positive regulation of chromosome segregation	4.11278e-05	0.000276113	11
GO:1902101	positive regulation of metaphase/anaphase transition of cell cycle	4.11278e-05	0.000276113	11
GO:0019646	aerobic electron transport chain	4.18277e-05	0.000280515	24
GO:0039531	regulation of viral-induced cytoplasmic pattern recognition receptor signaling pathway	4.21836e-05	0.000282603	13
GO:0016239	positive regulation of macroautophagy	4.31493e-05	0.000288769	28
GO:0061025	membrane fusion	4.35128e-05	0.000290895	55
GO:0045646	regulation of erythrocyte differentiation	4.42688e-05	0.000295638	23
GO:0051085	chaperone cofactor-dependent protein refolding	4.47967e-05	0.000298222	17
GO:1902042	negative regulation of extrinsic apoptotic signaling pathway via death domain receptors	4.47967e-05	0.000298222	17
GO:1902253	regulation of intrinsic apoptotic signaling pathway by p53 class mediator	4.47967e-05	0.000298222	17
GO:0099111	microtubule-based transport	4.63811e-05	0.000308446	67
GO:0046825	regulation of protein export from nucleus	4.74199e-05	0.000315025	18
GO:1901215	negative regulation of neuron death	4.77831e-05	0.000317106	79
GO:0050685	positive regulation of mRNA processing	4.79139e-05	0.000317642	21
GO:0090559	regulation of membrane permeability	4.80044e-05	0.00031791	37
GO:0035794	positive regulation of mitochondrial membrane permeability	4.86694e-05	0.000321309	19
GO:0051294	establishment of spindle orientation	4.86694e-05	0.000321309	19
GO:1902229	regulation of intrinsic apoptotic signaling pathway in response to DNA damage	4.86694e-05	0.000321309	19
GO:0001819	positive regulation of cytokine production	4.95605e-05	0.000326852	139
GO:0071496	cellular response to external stimulus	4.97804e-05	0.000327962	89
GO:0016226	iron-sulfur cluster assembly	5.4122e-05	0.000355459	14
GO:0031163	metallo-sulfur cluster assembly	5.4122e-05	0.000355459	14
GO:0051788	response to misfolded protein	5.4122e-05	0.000355459	14
GO:0016042	lipid catabolic process	5.55169e-05	0.000364244	97
GO:0006612	protein targeting to membrane	5.59633e-05	0.000366793	43
GO:0031648	protein destabilization	5.62562e-05	0.000368333	25
GO:0006486	protein glycosylation	5.70479e-05	0.000372545	62
GO:0043413	macromolecule glycosylation	5.70479e-05	0.000372545	62
GO:0036294	cellular response to decreased oxygen levels	5.70755e-05	0.000372545	46
GO:0048255	mRNA stabilization	6.07336e-05	0.000395609	24
GO:0090311	regulation of protein deacetylation	6.07336e-05	0.000395609	24
GO:0060491	regulation of cell projection assembly	6.175e-05	0.000401818	65
GO:0062014	negative regulation of small molecule metabolic process	6.20233e-05	0.000403183	37
GO:0043242	negative regulation of protein-containing complex disassembly	6.22258e-05	0.000404086	35
GO:0002097	tRNA wobble base modification	6.35642e-05	0.000410152	12
GO:0006448	regulation of translational elongation	6.35642e-05	0.000410152	12
GO:0034501	protein localization to kinetochore	6.35642e-05	0.000410152	12
GO:0090231	regulation of spindle checkpoint	6.35642e-05	0.000410152	12
GO:1903083	protein localization to condensed chromosome	6.35642e-05	0.000410152	12
GO:0051701	biological process involved in interaction with host	6.3656e-05	0.000410152	51
GO:0006376	mRNA splice site selection	6.36766e-05	0.000410152	15
GO:0090382	phagosome maturation	6.36766e-05	0.000410152	15
GO:0045010	actin nucleation	6.50685e-05	0.000418693	23
GO:1902369	negative regulation of RNA catabolic process	6.54697e-05	0.000420848	30
GO:0070534	protein K63-linked ubiquitination	6.60483e-05	0.000424138	27
GO:0010565	regulation of cellular ketone metabolic process	6.70379e-05	0.000430058	52
GO:0007623	circadian rhythm	6.79414e-05	0.000435415	70
GO:0072666	establishment of protein localization to vacuole	6.9085e-05	0.000442297	22
GO:0006790	sulfur compound metabolic process	7.20483e-05	0.000460804	96
GO:0051568	histone H3-K4 methylation	7.27439e-05	0.000464785	26
GO:0000727	double-strand break repair via break-induced replication	7.57176e-05	0.000482329	9
GO:0034333	adherens junction assembly	7.57176e-05	0.000482329	9
GO:0075522	IRES-dependent viral translational initiation	7.57176e-05	0.000482329	9
GO:0051224	negative regulation of protein transport	8.02502e-05	0.000510691	48
GO:0060425	lung morphogenesis	8.18139e-05	0.00052012	28
GO:0006656	phosphatidylcholine biosynthetic process	8.3735e-05	0.000530739	13
GO:0034377	plasma lipoprotein particle assembly	8.3735e-05	0.000530739	13
GO:0051383	kinetochore organization	8.3735e-05	0.000530739	13
GO:0000041	transition metal ion transport	8.50653e-05	0.000538634	40
GO:0046394	carboxylic acid biosynthetic process	8.53502e-05	0.0005399	88
GO:0043620	regulation of DNA-templated transcription in response to stress	8.69341e-05	0.000549372	24
GO:0072665	protein localization to vacuole	9.10655e-05	0.000574337	27
GO:1901264	carbohydrate derivative transport	9.10655e-05	0.000574337	27
GO:0006334	nucleosome assembly	9.11965e-05	0.000574592	32
GO:0001892	embryonic placenta development	9.2889e-05	0.000583652	41
GO:0000056	ribosomal small subunit export from nucleus	9.31858e-05	0.000583652	8
GO:0046784	viral mRNA export from host cell nucleus	9.31858e-05	0.000583652	8
GO:0070544	histone H3-K36 demethylation	9.31858e-05	0.000583652	8
GO:0140627	ubiquitin-dependent protein catabolic process via the C-end degron rule pathway	9.31858e-05	0.000583652	8
GO:2000234	positive regulation of rRNA processing	9.31858e-05	0.000583652	8
GO:0072091	regulation of stem cell proliferation	9.41691e-05	0.000587765	23
GO:1902041	regulation of extrinsic apoptotic signaling pathway via death domain receptors	9.41691e-05	0.000587765	23
GO:0006744	ubiquinone biosynthetic process	9.48604e-05	0.000587765	11
GO:0031445	regulation of heterochromatin assembly	9.48604e-05	0.000587765	11
GO:0031498	chromatin disassembly	9.48604e-05	0.000587765	11
GO:0042790	nucleolar large rRNA transcription by RNA polymerase I	9.48604e-05	0.000587765	11
GO:0043968	histone H2A acetylation	9.48604e-05	0.000587765	11
GO:0098760	response to interleukin-7	9.48604e-05	0.000587765	11
GO:0098761	cellular response to interleukin-7	9.48604e-05	0.000587765	11
GO:0110154	RNA decapping	9.48604e-05	0.000587765	11
GO:0120261	regulation of heterochromatin organization	9.48604e-05	0.000587765	11
GO:0016053	organic acid biosynthetic process	9.73303e-05	0.00060248	88
GO:0043523	regulation of neuron apoptotic process	9.86011e-05	0.000609752	83
GO:0002082	regulation of oxidative phosphorylation	9.97987e-05	0.000612388	14
GO:0006298	mismatch repair	9.97987e-05	0.000612388	14
GO:0006783	heme biosynthetic process	9.97987e-05	0.000612388	14
GO:0009127	purine nucleoside monophosphate biosynthetic process	9.97987e-05	0.000612388	14
GO:0034389	lipid droplet organization	9.97987e-05	0.000612388	14
GO:0060969	negative regulation of gene silencing	9.97987e-05	0.000612388	14
GO:0071108	protein K48-linked deubiquitination	9.97987e-05	0.000612388	14
GO:1903747	regulation of establishment of protein localization to mitochondrion	9.97987e-05	0.000612388	14
GO:1901216	positive regulation of neuron death	0.00010057	0.000616527	45
GO:0031122	cytoplasmic microtubule organization	0.000101017	0.000618668	26
GO:0032092	positive regulation of protein binding	0.000101703	0.000622267	37
GO:1903201	regulation of oxidative stress-induced cell death	0.00010335	0.00063174	31
GO:0007015	actin filament organization	0.000105684	0.000645384	126
GO:0006638	neutral lipid metabolic process	0.000108512	0.000662017	50
GO:0000737	DNA catabolic process, endonucleolytic	0.000111187	0.000676388	15
GO:1902175	regulation of oxidative stress-induced intrinsic apoptotic signaling pathway	0.000111187	0.000676388	15
GO:1904376	negative regulation of protein localization to cell periphery	0.000111187	0.000676388	15
GO:0046148	pigment biosynthetic process	0.000111615	0.000678338	25
GO:0006575	cellular modified amino acid metabolic process	0.000116181	0.000705419	64
GO:0001832	blastocyst growth	0.000118091	0.00071475	16
GO:0006829	zinc ion transport	0.000118091	0.00071475	16
GO:0030521	androgen receptor signaling pathway	0.000118178	0.00071475	19
GO:1902116	negative regulation of organelle assembly	0.000118178	0.00071475	19
GO:0007265	Ras protein signal transduction	0.000118281	0.00071475	96
GO:0044272	sulfur compound biosynthetic process	0.000119183	0.000719517	34
GO:0042147	retrograde transport, endosome to Golgi	0.000119501	0.000720751	32
GO:0016572	histone phosphorylation	0.000120873	0.000726265	18
GO:0034314	Arp2/3 complex-mediated actin nucleation	0.000120873	0.000726265	18
GO:0035329	hippo signaling	0.000120873	0.000726265	18
GO:0040020	regulation of meiotic nuclear division	0.000120873	0.000726265	18
GO:0048538	thymus development	0.00012276	0.000736909	24
GO:0006541	glutamine metabolic process	0.000129217	0.000774203	12
GO:0009299	mRNA transcription	0.000129217	0.000774203	12
GO:0042440	pigment metabolic process	0.000132156	0.00079107	29
GO:1905475	regulation of protein localization to membrane	0.000133985	0.000801259	63
GO:0006414	translational elongation	0.000135897	0.000811929	31
GO:0006633	fatty acid biosynthetic process	0.000136698	0.000815948	51
GO:0006893	Golgi to plasma membrane transport	0.000138709	0.000827175	26
GO:0006337	nucleosome disassembly	0.000139591	0.000829318	10
GO:0009130	pyrimidine nucleoside monophosphate biosynthetic process	0.000139591	0.000829318	10
GO:0044154	histone H3-K14 acetylation	0.000139591	0.000829318	10
GO:0110156	methylguanosine-cap decapping	0.000139591	0.000829318	10
GO:0008286	insulin receptor signaling pathway	0.000142762	0.000847363	44
GO:0006066	alcohol metabolic process	0.000145275	0.000861478	99
GO:0031047	gene silencing by RNA	0.000145953	0.000863325	59
GO:0033120	positive regulation of RNA splicing	0.000145994	0.000863325	22
GO:0043618	regulation of transcription from RNA polymerase II promoter in response to stress	0.000145994	0.000863325	22
GO:0042593	glucose homeostasis	0.00014649	0.000865446	84
GO:0051091	positive regulation of DNA-binding transcription factor activity	0.000148468	0.000876322	80
GO:0006639	acylglycerol metabolic process	0.000151633	0.000894168	49
GO:0032755	positive regulation of interleukin-6 production	0.000154131	0.000908055	39
GO:0006595	polyamine metabolic process	0.000156447	0.000920846	13
GO:0052548	regulation of endopeptidase activity	0.000156858	0.000922411	102
GO:0002833	positive regulation of response to biotic stimulus	0.000160703	0.000944148	56
GO:0019217	regulation of fatty acid metabolic process	0.000163003	0.000955894	37
GO:0048525	negative regulation of viral process	0.000163003	0.000955894	37
GO:0046434	organophosphate catabolic process	0.000164147	0.000961713	51
GO:0001818	negative regulation of cytokine production	0.000164698	0.000964051	86
GO:0051261	protein depolymerization	0.000164914	0.000964431	43
GO:0033500	carbohydrate homeostasis	0.000166736	0.000974185	84
GO:0030968	endoplasmic reticulum unfolded protein response	0.000167785	0.000979414	27
GO:0031346	positive regulation of cell projection organization	0.000171653	0.00100107	122
GO:0032970	regulation of actin filament-based process	0.000173478	0.00101079	116
GO:0042752	regulation of circadian rhythm	0.000174849	0.001016	44
GO:0000002	mitochondrial genome maintenance	0.000175492	0.001016	14
GO:0033233	regulation of protein sumoylation	0.000175492	0.001016	14
GO:0065005	protein-lipid complex assembly	0.000175492	0.001016	14
GO:0070129	regulation of mitochondrial translation	0.000175492	0.001016	14
GO:0070920	regulation of production of small RNA involved in gene silencing by RNA	0.000175492	0.001016	14
GO:1903077	negative regulation of protein localization to plasma membrane	0.000175492	0.001016	14
GO:0046471	phosphatidylglycerol metabolic process	0.000186771	0.00108031	15
GO:1902686	mitochondrial outer membrane permeabilization involved in programmed cell death	0.000190653	0.00110176	17
GO:0006734	NADH metabolic process	0.000191386	0.00110399	16
GO:0039694	viral RNA genome replication	0.000191386	0.00110399	16
GO:0039535	regulation of RIG-I signaling pathway	0.000198653	0.00114279	11
GO:1902570	protein localization to nucleolus	0.000198653	0.00114279	11
GO:2000001	regulation of DNA damage checkpoint	0.000198653	0.00114279	11
GO:0006271	DNA strand elongation involved in DNA replication	0.000201079	0.00114636	9
GO:0006983	ER overload response	0.000201079	0.00114636	9
GO:0033148	positive regulation of intracellular estrogen receptor signaling pathway	0.000201079	0.00114636	9
GO:0033169	histone H3-K9 demethylation	0.000201079	0.00114636	9
GO:0034497	protein localization to phagophore assembly site	0.000201079	0.00114636	9
GO:0043247	telomere maintenance in response to DNA damage	0.000201079	0.00114636	9
GO:0051315	attachment of mitotic spindle microtubules to kinetochore	0.000201079	0.00114636	9
GO:0060213	positive regulation of nuclear-transcribed mRNA poly(A) tail shortening	0.000201079	0.00114636	9
GO:1901679	nucleotide transmembrane transport	0.000201079	0.00114636	9
GO:1903332	regulation of protein folding	0.000201079	0.00114636	9
GO:0002562	somatic diversification of immune receptors via germline recombination within a single locus	0.000202114	0.0011502	30
GO:0016444	somatic cell DNA recombination	0.000202114	0.0011502	30
GO:0051702	biological process involved in interaction with symbiont	0.000206266	0.00117278	40
GO:0009247	glycolipid biosynthetic process	0.000211037	0.0011967	25
GO:0060324	face development	0.000211037	0.0011967	25
GO:1902373	negative regulation of mRNA catabolic process	0.000211037	0.0011967	25
GO:0019915	lipid storage	0.000224468	0.00127172	33
GO:0048638	regulation of developmental growth	0.000225733	0.00127774	113
GO:0090317	negative regulation of intracellular protein transport	0.000226307	0.00127985	21
GO:0032103	positive regulation of response to external stimulus	0.000227236	0.00128396	118
GO:0036465	synaptic vesicle recycling	0.000229683	0.00129664	31
GO:0008643	carbohydrate transport	0.00023449	0.0013226	51
GO:0043470	regulation of carbohydrate catabolic process	0.000235634	0.00132787	24
GO:1902600	proton transmembrane transport	0.000235846	0.00132789	36
GO:0048144	fibroblast proliferation	0.000238186	0.00133988	39
GO:1904375	regulation of protein localization to cell periphery	0.000244362	0.0013734	47
GO:0043462	regulation of ATPase activity	0.000245132	0.00137359	20
GO:0006346	DNA methylation-dependent heterochromatin assembly	0.000245261	0.00137359	12
GO:0016075	rRNA catabolic process	0.000245261	0.00137359	12
GO:0043555	regulation of translation in response to stress	0.000245261	0.00137359	12
GO:0042692	muscle cell differentiation	0.000251259	0.00140594	118
GO:0032387	negative regulation of intracellular transport	0.00025333	0.00141628	26
GO:2001236	regulation of extrinsic apoptotic signaling pathway	0.000253814	0.00141774	54
GO:0002832	negative regulation of response to biotic stimulus	0.00025438	0.00141841	40
GO:1903076	regulation of protein localization to plasma membrane	0.00025438	0.00141841	40
GO:0030098	lymphocyte differentiation	0.000260976	0.00145391	121
GO:0010507	negative regulation of autophagy	0.00026175	0.00145694	28
GO:1901607	alpha-amino acid biosynthetic process	0.000262149	0.00145789	23
GO:0043001	Golgi to plasma membrane protein transport	0.000263149	0.00145962	19
GO:0072595	maintenance of protein localization in organelle	0.000263149	0.00145962	19
GO:0098927	vesicle-mediated transport between endosomal compartments	0.000263149	0.00145962	19
GO:0031099	regeneration	0.000271101	0.00150241	50
GO:0055092	sterol homeostasis	0.000271744	0.00150466	35
GO:0048145	regulation of fibroblast proliferation	0.000275068	0.00152042	38
GO:0071901	negative regulation of protein serine/threonine kinase activity	0.000275068	0.00152042	38
GO:0009048	dosage compensation by inactivation of X chromosome	0.000277376	0.00152918	13
GO:0032727	positive regulation of interferon-alpha production	0.000277376	0.00152918	13
GO:0043173	nucleotide salvage	0.000277376	0.00152918	13
GO:1902652	secondary alcohol metabolic process	0.000278992	0.0015323	51
GO:0032506	cytokinetic process	0.000279394	0.0015323	18
GO:0051180	vitamin transport	0.000279394	0.0015323	18
GO:2000036	regulation of stem cell population maintenance	0.000279394	0.0015323	18
GO:0000290	deadenylation-dependent decapping of nuclear-transcribed mRNA	0.000279872	0.0015323	8
GO:0018206	peptidyl-methionine modification	0.000279872	0.0015323	8
GO:0034770	histone H4-K20 methylation	0.000279872	0.0015323	8
GO:0039532	negative regulation of viral-induced cytoplasmic pattern recognition receptor signaling pathway	0.000279872	0.0015323	8
GO:0051604	protein maturation	0.000284086	0.00155403	92
GO:0043457	regulation of cellular respiration	0.000285376	0.00155974	25
GO:0010823	negative regulation of mitochondrion organization	0.000290413	0.00158591	22
GO:1902905	positive regulation of supramolecular fiber organization	0.000290985	0.00158767	64
GO:0006623	protein targeting to vacuole	0.000292596	0.00159372	17
GO:0040001	establishment of mitotic spindle localization	0.000292596	0.00159372	17
GO:0072089	stem cell proliferation	0.000295369	0.00160745	31
GO:0019068	virion assembly	0.000295908	0.001609	14
GO:0003143	embryonic heart tube morphogenesis	0.000297325	0.00161532	27
GO:1902110	positive regulation of mitochondrial membrane permeability involved in apoptotic process	0.000301131	0.0016346	16
GO:0006779	porphyrin-containing compound biosynthetic process	0.000303008	0.00163594	15
GO:0032509	endosome transport via multivesicular body sorting pathway	0.000303008	0.00163594	15
GO:0033014	tetrapyrrole biosynthetic process	0.000303008	0.00163594	15
GO:0097345	mitochondrial outer membrane permeabilization	0.000303008	0.00163594	15
GO:2001032	regulation of double-strand break repair via nonhomologous end joining	0.000303008	0.00163594	15
GO:0000076	DNA replication checkpoint signaling	0.000303696	0.00163594	10
GO:0000722	telomere maintenance via recombination	0.000303696	0.00163594	10
GO:0002098	tRNA wobble uridine modification	0.000303696	0.00163594	10
GO:0031573	mitotic intra-S DNA damage checkpoint signaling	0.000303696	0.00163594	10
GO:0051147	regulation of muscle cell differentiation	0.000313472	0.00168717	49
GO:2000736	regulation of stem cell differentiation	0.00033724	0.00181356	26
GO:0015918	sterol transport	0.000339795	0.00182267	38
GO:0030301	cholesterol transport	0.000339795	0.00182267	38
GO:0034446	substrate adhesion-dependent cell spreading	0.000339795	0.00182267	38
GO:0051235	maintenance of location	0.000341669	0.00183118	95
GO:0001678	cellular glucose homeostasis	0.000345975	0.00185112	53
GO:0032675	regulation of interleukin-6 production	0.000345975	0.00185112	53
GO:0032635	interleukin-6 production	0.000358589	0.001917	55
GO:0045926	negative regulation of growth	0.000372358	0.00198894	78
GO:1904589	regulation of protein import	0.000377211	0.00201289	31
GO:0048511	rhythmic process	0.000377477	0.00201289	88
GO:0060759	regulation of response to cytokine stimulus	0.000378401	0.00201613	44
GO:0042181	ketone biosynthetic process	0.000381502	0.00203094	19
GO:0009064	glutamine family amino acid metabolic process	0.000381867	0.00203119	25
GO:0006743	ubiquinone metabolic process	0.0003844	0.00203613	11
GO:0007039	protein catabolic process in the vacuole	0.0003844	0.00203613	11
GO:0035461	vitamin transmembrane transport	0.0003844	0.00203613	11
GO:0051131	chaperone-mediated protein complex assembly	0.0003844	0.00203613	11
GO:1904292	regulation of ERAD pathway	0.0003844	0.00203613	11
GO:0030308	negative regulation of cell growth	0.000385327	0.00203934	62
GO:0030217	T cell differentiation	0.000387232	0.00204772	86
GO:0052547	regulation of peptidase activity	0.000392493	0.00207381	120
GO:1903202	negative regulation of oxidative stress-induced cell death	0.000401204	0.00211808	22
GO:0006418	tRNA aminoacylation for protein translation	0.000411299	0.00216417	18
GO:0033144	negative regulation of intracellular steroid hormone receptor signaling pathway	0.000411299	0.00216417	18
GO:0045022	early endosome to late endosome transport	0.000411299	0.00216417	18
GO:0090224	regulation of spindle organization	0.000411299	0.00216417	18
GO:0009132	nucleoside diphosphate metabolic process	0.000437939	0.00229899	43
GO:0007031	peroxisome organization	0.000438561	0.00229899	17
GO:2000758	positive regulation of peptidyl-lysine acetylation	0.000438561	0.00229899	17
GO:0016973	poly(A)+ mRNA export from nucleus	0.000439092	0.00229899	12
GO:0035561	regulation of chromatin binding	0.000439092	0.00229899	12
GO:1903427	negative regulation of reactive oxygen species biosynthetic process	0.000439092	0.00229899	12
GO:0090398	cellular senescence	0.000444699	0.00232643	26
GO:0033013	tetrapyrrole metabolic process	0.000446196	0.0023285	21
GO:0035305	negative regulation of dephosphorylation	0.000446196	0.0023285	21
GO:1903426	regulation of reactive oxygen species biosynthetic process	0.000446196	0.0023285	21
GO:0051495	positive regulation of cytoskeleton organization	0.000446923	0.00233039	68
GO:0051650	establishment of vesicle localization	0.000452368	0.00235684	50
GO:0030148	sphingolipid biosynthetic process	0.000453024	0.00235833	33
GO:0009148	pyrimidine nucleoside triphosphate biosynthetic process	0.000460312	0.00238065	9
GO:0036499	PERK-mediated unfolded protein response	0.000460312	0.00238065	9
GO:0042789	mRNA transcription by RNA polymerase II	0.000460312	0.00238065	9
GO:0043970	histone H3-K9 acetylation	0.000460312	0.00238065	9
GO:0090308	regulation of DNA methylation-dependent heterochromatin assembly	0.000460312	0.00238065	9
GO:1900112	regulation of histone H3-K9 trimethylation	0.000460312	0.00238065	9
GO:1902969	mitotic DNA replication	0.000460312	0.00238065	9
GO:1904925	positive regulation of autophagy of mitochondrion in response to mitochondrial depolarization	0.000460312	0.00238065	9
GO:0009112	nucleobase metabolic process	0.000461175	0.00238124	16
GO:0071985	multivesicular body sorting pathway	0.000461175	0.00238124	16
GO:0046037	GMP metabolic process	0.000469751	0.00241962	13
GO:0050765	negative regulation of phagocytosis	0.000469751	0.00241962	13
GO:1903798	regulation of production of miRNAs involved in gene silencing by miRNA	0.000469751	0.00241962	13
GO:0062125	regulation of mitochondrial gene expression	0.000476367	0.00245171	15
GO:0045648	positive regulation of erythrocyte differentiation	0.00048063	0.00246964	14
GO:0048499	synaptic vesicle membrane organization	0.00048063	0.00246964	14
GO:0001959	regulation of cytokine-mediated signaling pathway	0.000486381	0.00249422	41
GO:0010257	NADH dehydrogenase complex assembly	0.000486591	0.00249422	23
GO:0032981	mitochondrial respiratory chain complex I assembly	0.000486591	0.00249422	23
GO:0042632	cholesterol homeostasis	0.000489642	0.00250784	34
GO:0000266	mitochondrial fission	0.000493851	0.00252532	20
GO:0045910	negative regulation of DNA recombination	0.000493851	0.00252532	20
GO:0001836	release of cytochrome c from mitochondria	0.000505868	0.00258469	25
GO:0060249	anatomical structure homeostasis	0.000507357	0.00259021	91
GO:0007249	I-kappaB kinase/NF-kappaB signaling	0.000511052	0.00260585	68
GO:0046916	cellular transition metal ion homeostasis	0.00051124	0.00260585	38
GO:0072330	monocarboxylic acid biosynthetic process	0.000514382	0.00261976	63
GO:0008360	regulation of cell shape	0.000533385	0.00271436	50
GO:0033059	cellular pigmentation	0.000543434	0.00276108	19
GO:0043038	amino acid activation	0.000543434	0.00276108	19
GO:0006111	regulation of gluconeogenesis	0.000547179	0.002773	22
GO:0009161	ribonucleoside monophosphate metabolic process	0.000547179	0.002773	22
GO:0045912	negative regulation of carbohydrate metabolic process	0.000547179	0.002773	22
GO:0009100	glycoprotein metabolic process	0.000547527	0.002773	93
GO:0022406	membrane docking	0.000551014	0.00278844	30
GO:0007498	mesoderm development	0.000563128	0.00284747	40
GO:0035306	positive regulation of dephosphorylation	0.00057459	0.00290312	24
GO:0016447	somatic recombination of immunoglobulin gene segments	0.000581074	0.00293355	26
GO:0043255	regulation of carbohydrate biosynthetic process	0.000591799	0.00298532	37
GO:0007096	regulation of exit from mitosis	0.000602032	0.00301063	10
GO:0010918	positive regulation of mitochondrial membrane potential	0.000602032	0.00301063	10
GO:0032048	cardiolipin metabolic process	0.000602032	0.00301063	10
GO:0042776	mitochondrial ATP synthesis coupled proton transport	0.000602032	0.00301063	10
GO:0051382	kinetochore assembly	0.000602032	0.00301063	10
GO:0070131	positive regulation of mitochondrial translation	0.000602032	0.00301063	10
GO:0090266	regulation of mitotic cell cycle spindle assembly checkpoint	0.000602032	0.00301063	10
GO:1903504	regulation of mitotic spindle checkpoint	0.000602032	0.00301063	10
GO:1904355	positive regulation of telomere capping	0.000602032	0.00301063	10
GO:1905146	lysosomal protein catabolic process	0.000602032	0.00301063	10
GO:2001034	positive regulation of double-strand break repair via nonhomologous end joining	0.000602032	0.00301063	10
GO:0051101	regulation of DNA binding	0.000609281	0.00304449	42
GO:1903131	mononuclear cell differentiation	0.00064271	0.00320607	130
GO:0034661	ncRNA catabolic process	0.000643132	0.00320607	17
GO:1900087	positive regulation of G1/S transition of mitotic cell cycle	0.000643132	0.00320607	17
GO:1904591	positive regulation of protein import	0.000651506	0.00324526	23
GO:1902017	regulation of cilium assembly	0.000663705	0.00330344	25
GO:0051260	protein homooligomerization	0.000664696	0.00330578	55
GO:0007179	transforming growth factor beta receptor signaling pathway	0.000672838	0.00334366	57
GO:0000959	mitochondrial RNA metabolic process	0.000684954	0.00338417	20
GO:0042304	regulation of fatty acid biosynthetic process	0.000684954	0.00338417	20
GO:0006047	UDP-N-acetylglucosamine metabolic process	0.00068818	0.00338417	8
GO:0031126	sno(s)RNA 3'-end processing	0.00068818	0.00338417	8
GO:0031453	positive regulation of heterochromatin assembly	0.00068818	0.00338417	8
GO:0036490	regulation of translation in response to endoplasmic reticulum stress	0.00068818	0.00338417	8
GO:0042996	regulation of Golgi to plasma membrane protein transport	0.00068818	0.00338417	8
GO:0043471	regulation of cellular carbohydrate catabolic process	0.00068818	0.00338417	8
GO:0045141	meiotic telomere clustering	0.00068818	0.00338417	8
GO:0060430	lung saccule development	0.00068818	0.00338417	8
GO:0090385	phagosome-lysosome fusion	0.00068818	0.00338417	8
GO:0120263	positive regulation of heterochromatin organization	0.00068818	0.00338417	8
GO:0042168	heme metabolic process	0.000688983	0.00338417	16
GO:0090140	regulation of mitochondrial fission	0.000688983	0.00338417	16
GO:1903715	regulation of aerobic respiration	0.000688983	0.00338417	16
GO:0045948	positive regulation of translational initiation	0.000696291	0.00341215	11
GO:0060149	negative regulation of posttranscriptional gene silencing	0.000696291	0.00341215	11
GO:0060967	negative regulation of gene silencing by RNA	0.000696291	0.00341215	11
GO:0006506	GPI anchor biosynthetic process	0.000727821	0.00355295	15
GO:0016242	negative regulation of macroautophagy	0.000727821	0.00355295	15
GO:0045738	negative regulation of DNA repair	0.000727821	0.00355295	15
GO:0070670	response to interleukin-4	0.000727821	0.00355295	15
GO:1905898	positive regulation of response to endoplasmic reticulum stress	0.000727821	0.00355295	15
GO:2000378	negative regulation of reactive oxygen species metabolic process	0.000737199	0.00359597	22
GO:0006353	DNA-templated transcription, termination	0.000747431	0.00363471	12
GO:0009129	pyrimidine nucleoside monophosphate metabolic process	0.000747431	0.00363471	12
GO:0031065	positive regulation of histone deacetylation	0.000747431	0.00363471	12
GO:0051156	glucose 6-phosphate metabolic process	0.000747431	0.00363471	12
GO:0009218	pyrimidine ribonucleotide metabolic process	0.000754898	0.00366206	14
GO:0046365	monosaccharide catabolic process	0.000754898	0.00366206	14
GO:0055069	zinc ion homeostasis	0.000754898	0.00366206	14
GO:0038127	ERBB signaling pathway	0.000755361	0.00366206	38
GO:0001947	heart looping	0.000757251	0.00366563	24
GO:0008652	cellular amino acid biosynthetic process	0.000757251	0.00366563	24
GO:0034198	cellular response to amino acid starvation	0.000761424	0.00367593	19
GO:0050691	regulation of defense response to virus by host	0.000761424	0.00367593	19
GO:0072583	clathrin-dependent endocytosis	0.000761424	0.00367593	19
GO:0007549	dosage compensation	0.00076401	0.00367593	13
GO:0019320	hexose catabolic process	0.00076401	0.00367593	13
GO:0043687	post-translational protein modification	0.00076401	0.00367593	13
GO:0045838	positive regulation of membrane potential	0.00076401	0.00367593	13
GO:0046685	response to arsenic-containing substance	0.00076401	0.00367593	13
GO:0051648	vesicle localization	0.000765996	0.0036827	54
GO:0035050	embryonic heart tube development	0.000812448	0.00390307	32
GO:0010769	regulation of cell morphogenesis involved in differentiation	0.000817125	0.00391961	40
GO:0072329	monocarboxylic acid catabolic process	0.000817125	0.00391961	40
GO:0071331	cellular response to hexose stimulus	0.000823182	0.00394568	47
GO:0006887	exocytosis	0.000824702	0.00394999	112
GO:0038202	TORC1 signaling	0.000832134	0.00398258	21
GO:0006165	nucleoside diphosphate phosphorylation	0.00083557	0.00399601	36
GO:1902117	positive regulation of organelle assembly	0.000840318	0.0040157	27
GO:0032527	protein exit from endoplasmic reticulum	0.000841747	0.0040195	18
GO:0031348	negative regulation of defense response	0.000851088	0.00406105	69
GO:0002204	somatic recombination of immunoglobulin genes involved in immune response	0.000862869	0.00410493	23
GO:0002208	somatic diversification of immunoglobulins involved in immune response	0.000862869	0.00410493	23
GO:0006487	protein N-linked glycosylation	0.000862869	0.00410493	23
GO:0045190	isotype switching	0.000862869	0.00410493	23
GO:0044088	regulation of vacuole organization	0.000924202	0.00439342	17
GO:0006167	AMP biosynthetic process	0.000941393	0.00442218	9
GO:0006188	IMP biosynthetic process	0.000941393	0.00442218	9
GO:0006206	pyrimidine nucleobase metabolic process	0.000941393	0.00442218	9
GO:0006415	translational termination	0.000941393	0.00442218	9
GO:0010421	hydrogen peroxide-mediated programmed cell death	0.000941393	0.00442218	9
GO:0021932	hindbrain radial glia guided cell migration	0.000941393	0.00442218	9
GO:0032042	mitochondrial DNA metabolic process	0.000941393	0.00442218	9
GO:0033147	negative regulation of intracellular estrogen receptor signaling pathway	0.000941393	0.00442218	9
GO:0033235	positive regulation of protein sumoylation	0.000941393	0.00442218	9
GO:0060211	regulation of nuclear-transcribed mRNA poly(A) tail shortening	0.000941393	0.00442218	9
GO:0090239	regulation of histone H4 acetylation	0.000941393	0.00442218	9
GO:0090503	RNA phosphodiester bond hydrolysis, exonucleolytic	0.000941393	0.00442218	9
GO:1900153	positive regulation of nuclear-transcribed mRNA catabolic process, deadenylation-dependent decay	0.000941393	0.00442218	9
GO:1903624	regulation of DNA catabolic process	0.000941393	0.00442218	9
GO:1903799	negative regulation of production of miRNAs involved in gene silencing by miRNA	0.000941393	0.00442218	9
GO:1904923	regulation of autophagy of mitochondrion in response to mitochondrial depolarization	0.000941393	0.00442218	9
GO:0008203	cholesterol metabolic process	0.000951541	0.00446654	46
GO:2000134	negative regulation of G1/S transition of mitotic cell cycle	0.000966684	0.00453195	26
GO:0071326	cellular response to monosaccharide stimulus	0.000966902	0.00453195	47
GO:0042542	response to hydrogen peroxide	0.000978463	0.00458276	40
GO:0034340	response to type I interferon	0.000981723	0.00459464	22
GO:0051785	positive regulation of nuclear division	0.000988257	0.00462181	24
GO:0071322	cellular response to carbohydrate stimulus	0.000992134	0.00463653	49
GO:0007338	single fertilization	0.00100215	0.00465043	50
GO:0006122	mitochondrial electron transport, ubiquinol to cytochrome c	0.00100517	0.00465043	7
GO:0006450	regulation of translational fidelity	0.00100517	0.00465043	7
GO:0006607	NLS-bearing protein import into nucleus	0.00100517	0.00465043	7
GO:0009650	UV protection	0.00100517	0.00465043	7
GO:0033572	transferrin transport	0.00100517	0.00465043	7
GO:0034380	high-density lipoprotein particle assembly	0.00100517	0.00465043	7
GO:0072344	rescue of stalled ribosome	0.00100517	0.00465043	7
GO:0090306	meiotic spindle assembly	0.00100517	0.00465043	7
GO:0150172	regulation of phosphatidylcholine metabolic process	0.00100517	0.00465043	7
GO:1902415	regulation of mRNA binding	0.00100517	0.00465043	7
GO:0033866	nucleoside bisphosphate biosynthetic process	0.00100609	0.00465043	16
GO:0034030	ribonucleoside bisphosphate biosynthetic process	0.00100609	0.00465043	16
GO:0034033	purine nucleoside bisphosphate biosynthetic process	0.00100609	0.00465043	16
GO:0097352	autophagosome maturation	0.00100609	0.00465043	16
GO:0046854	phosphatidylinositol phosphate biosynthetic process	0.00105043	0.00484976	19
GO:0006631	fatty acid metabolic process	0.00105074	0.00484976	117
GO:0006641	triglyceride metabolic process	0.0010571	0.00487203	37
GO:0021987	cerebral cortex development	0.0010571	0.00487203	37
GO:0009408	response to heat	0.00106492	0.00490452	33
GO:0032456	endocytic recycling	0.00106788	0.00491457	27
GO:0006505	GPI anchor metabolic process	0.0010834	0.00497876	15
GO:1901797	negative regulation of signal transduction by p53 class mediator	0.0010834	0.00497876	15
GO:0072384	organelle transport along microtubule	0.00108767	0.00499478	30
GO:0030100	regulation of endocytosis	0.00108925	0.00499844	69
GO:0001833	inner cell mass cell proliferation	0.00110626	0.00503283	10
GO:0005980	glycogen catabolic process	0.00110626	0.00503283	10
GO:0006474	N-terminal protein amino acid acetylation	0.00110626	0.00503283	10
GO:0009251	glucan catabolic process	0.00110626	0.00503283	10
GO:0009263	deoxyribonucleotide biosynthetic process	0.00110626	0.00503283	10
GO:0019985	translesion synthesis	0.00110626	0.00503283	10
GO:0030575	nuclear body organization	0.00110626	0.00503283	10
GO:0035330	regulation of hippo signaling	0.00110626	0.00503283	10
GO:0035518	histone H2A monoubiquitination	0.00110626	0.00503283	10
GO:0060965	negative regulation of gene silencing by miRNA	0.00110626	0.00503283	10
GO:0061158	3'-UTR-mediated mRNA destabilization	0.00110626	0.00503283	10
GO:1902176	negative regulation of oxidative stress-induced intrinsic apoptotic signaling pathway	0.00110626	0.00503283	10
GO:0008333	endosome to lysosome transport	0.00111493	0.00506867	21
GO:0070482	response to oxygen levels	0.00111665	0.00507213	83
GO:0071333	cellular response to glucose stimulus	0.00111729	0.00507213	46
GO:0009062	fatty acid catabolic process	0.00112213	0.00508787	34
GO:0071560	cellular response to transforming growth factor beta stimulus	0.00112236	0.00508787	66
GO:0030149	sphingolipid catabolic process	0.0011503	0.00519599	14
GO:0030262	apoptotic nuclear changes	0.0011503	0.00519599	14
GO:0045454	cell redox homeostasis	0.0011503	0.00519599	14
GO:0071353	cellular response to interleukin-4	0.0011503	0.00519599	14
GO:1901185	negative regulation of ERBB signaling pathway	0.0011503	0.00519599	14
GO:0031032	actomyosin structure organization	0.00115788	0.00522649	62
GO:0015914	phospholipid transport	0.001163	0.00524215	31
GO:0032526	response to retinoic acid	0.001163	0.00524215	31
GO:0042306	regulation of protein import into nucleus	0.00116547	0.00524958	28
GO:0043039	tRNA aminoacylation	0.00117312	0.0052691	18
GO:0061462	protein localization to lysosome	0.00117312	0.0052691	18
GO:0097300	programmed necrotic cell death	0.00117312	0.0052691	18
GO:0098534	centriole assembly	0.00117312	0.0052691	18
GO:0043122	regulation of I-kappaB kinase/NF-kappaB signaling	0.00118295	0.00530949	57
GO:0006622	protein targeting to lysosome	0.00119242	0.00534823	11
GO:0000289	nuclear-transcribed mRNA poly(A) tail shortening	0.00119868	0.00535734	13
GO:0006862	nucleotide transport	0.00119868	0.00535734	13
GO:0032781	positive regulation of ATPase activity	0.00119868	0.00535734	13
GO:0036003	positive regulation of transcription from RNA polymerase II promoter in response to stress	0.00119868	0.00535734	13
GO:1904030	negative regulation of cyclin-dependent protein kinase activity	0.00119868	0.00535734	13
GO:0045324	late endosome to vacuole transport	0.00121749	0.0054376	12
GO:0061008	hepaticobiliary system development	0.0012253	0.00546865	42
GO:0006140	regulation of nucleotide metabolic process	0.00125878	0.00561411	29
GO:0002753	cytoplasmic pattern recognition receptor signaling pathway	0.00126349	0.00561539	20
GO:0060337	type I interferon signaling pathway	0.00126349	0.00561539	20
GO:0071357	cellular response to type I interferon	0.00126349	0.00561539	20
GO:0090342	regulation of cell aging	0.00126349	0.00561539	20
GO:1902743	regulation of lamellipodium organization	0.00126349	0.00561539	20
GO:0019395	fatty acid oxidation	0.00127136	0.00564643	37
GO:0060999	positive regulation of dendritic spine development	0.00127769	0.00567059	24
GO:0010591	regulation of lamellipodium assembly	0.0013033	0.00577619	17
GO:0070849	response to epidermal growth factor	0.0013033	0.00577619	17
GO:0019218	regulation of steroid metabolic process	0.00131357	0.00581764	38
GO:0006635	fatty acid beta-oxidation	0.00134697	0.00595726	27
GO:0034637	cellular carbohydrate biosynthetic process	0.00134697	0.00595726	27
GO:0001776	leukocyte homeostasis	0.00135209	0.00597156	39
GO:0006090	pyruvate metabolic process	0.00135209	0.00597156	39
GO:0009266	response to temperature stimulus	0.00135694	0.00598884	51
GO:0031349	positive regulation of defense response	0.00137959	0.00608457	77
GO:0001889	liver development	0.00141834	0.00624578	41
GO:0030837	negative regulation of actin filament polymerization	0.00142008	0.00624578	25
GO:0046513	ceramide biosynthetic process	0.00142008	0.00624578	25
GO:0061371	determination of heart left/right asymmetry	0.00142008	0.00624578	25
GO:0006898	receptor-mediated endocytosis	0.0014251	0.00626355	75
GO:0006687	glycosphingolipid metabolic process	0.00142811	0.00627241	19
GO:0016926	protein desumoylation	0.00146754	0.00639257	8
GO:0018216	peptidyl-arginine methylation	0.00146754	0.00639257	8
GO:0034397	telomere localization	0.00146754	0.00639257	8
GO:0043922	negative regulation by host of viral transcription	0.00146754	0.00639257	8
GO:0051974	negative regulation of telomerase activity	0.00146754	0.00639257	8
GO:0070914	UV-damage excision repair	0.00146754	0.00639257	8
GO:0072710	response to hydroxyurea	0.00146754	0.00639257	8
GO:0090158	endoplasmic reticulum membrane organization	0.00146754	0.00639257	8
GO:0090220	chromosome localization to nuclear envelope involved in homologous chromosome segregation	0.00146754	0.00639257	8
GO:1901298	regulation of hydrogen peroxide-mediated programmed cell death	0.00146754	0.00639257	8
GO:1904294	positive regulation of ERAD pathway	0.00146754	0.00639257	8
GO:1905269	positive regulation of chromatin organization	0.00146754	0.00639257	8
GO:0046939	nucleotide phosphorylation	0.00147398	0.0064118	36
GO:0048477	oogenesis	0.00147398	0.0064118	36
GO:0007019	microtubule depolymerization	0.00147623	0.0064172	21
GO:0034614	cellular response to reactive oxygen species	0.00149245	0.00648329	44
GO:0002532	production of molecular mediator involved in inflammatory response	0.00150864	0.00654911	32
GO:0009185	ribonucleoside diphosphate metabolic process	0.00152257	0.00660056	37
GO:0120034	positive regulation of plasma membrane bounded cell projection assembly	0.00152257	0.00660056	37
GO:0000271	polysaccharide biosynthetic process	0.00155679	0.0067443	26
GO:0035308	negative regulation of protein dephosphorylation	0.00157462	0.00681692	15
GO:0048854	brain morphogenesis	0.00160906	0.00695654	18
GO:0072599	establishment of protein localization to endoplasmic reticulum	0.00160906	0.00695654	18
GO:0001704	formation of primary germ layer	0.00164801	0.00712009	34
GO:0048639	positive regulation of developmental growth	0.00165794	0.00715811	64
GO:0090199	regulation of release of cytochrome c from mitochondria	0.00168292	0.00726102	20
GO:0045071	negative regulation of viral genome replication	0.00168494	0.00726481	22
GO:0001756	somitogenesis	0.00168681	0.00726793	27
GO:0008361	regulation of cell size	0.00169349	0.00729176	62
GO:0006921	cellular component disassembly involved in execution phase of apoptosis	0.00170531	0.00731784	14
GO:0033137	negative regulation of peptidyl-serine phosphorylation	0.00170531	0.00731784	14
GO:0034260	negative regulation of GTPase activity	0.00170531	0.00731784	14
GO:0035066	positive regulation of histone acetylation	0.00170531	0.00731784	14
GO:2000780	negative regulation of double-strand break repair	0.00170531	0.00731784	14
GO:0045833	negative regulation of lipid metabolic process	0.00170939	0.00732545	35
GO:0046889	positive regulation of lipid biosynthetic process	0.00170939	0.00732545	35
GO:0009101	glycoprotein biosynthetic process	0.00174674	0.00748049	76
GO:0006544	glycine metabolic process	0.00176129	0.0075225	9
GO:0071501	cellular response to sterol depletion	0.00176129	0.0075225	9
GO:0097468	programmed cell death in response to reactive oxygen species	0.00176129	0.0075225	9
GO:0106380	purine ribonucleotide salvage	0.00176129	0.0075225	9
GO:0007286	spermatid development	0.00177461	0.00757428	68
GO:0043409	negative regulation of MAPK cascade	0.00177585	0.00757451	56
GO:0032102	negative regulation of response to external stimulus	0.0017892	0.00762633	106
GO:0006882	cellular zinc ion homeostasis	0.00182098	0.007741	13
GO:0008053	mitochondrial fusion	0.00182098	0.007741	13
GO:0042059	negative regulation of epidermal growth factor receptor signaling pathway	0.00182098	0.007741	13
GO:1901798	positive regulation of signal transduction by p53 class mediator	0.00182098	0.007741	13
GO:0071559	response to transforming growth factor beta	0.00182381	0.00774786	66
GO:0010660	regulation of muscle cell apoptotic process	0.00183446	0.00778787	32
GO:0001894	tissue homeostasis	0.0018746	0.00795296	78
GO:0002534	cytokine production involved in inflammatory response	0.00188676	0.00799921	23
GO:0045736	negative regulation of cyclin-dependent protein serine/threonine kinase activity	0.00190771	0.00803695	12
GO:0051291	protein heterooligomerization	0.00190771	0.00803695	12
GO:0090114	COPII-coated vesicle budding	0.00190771	0.00803695	12
GO:1903146	regulation of autophagy of mitochondrion	0.00190771	0.00803695	12
GO:0009147	pyrimidine nucleoside triphosphate metabolic process	0.00190832	0.00803695	10
GO:0010801	negative regulation of peptidyl-threonine phosphorylation	0.00190832	0.00803695	10
GO:0044247	cellular polysaccharide catabolic process	0.00190832	0.00803695	10
GO:0045836	positive regulation of meiotic nuclear division	0.00190832	0.00803695	10
GO:0046827	positive regulation of protein export from nucleus	0.00190832	0.00803695	10
GO:1903214	regulation of protein targeting to mitochondrion	0.00190832	0.00803695	10
GO:0032418	lysosome localization	0.00191209	0.0080475	33
GO:0043154	negative regulation of cysteine-type endopeptidase activity involved in apoptotic process	0.00192419	0.00809305	29
GO:0006658	phosphatidylserine metabolic process	0.00194576	0.00816216	11
GO:0009219	pyrimidine deoxyribonucleotide metabolic process	0.00194576	0.00816216	11
GO:1902254	negative regulation of intrinsic apoptotic signaling pathway by p53 class mediator	0.00194576	0.00816216	11
GO:2000209	regulation of anoikis	0.00194576	0.00816216	11
GO:0033138	positive regulation of peptidyl-serine phosphorylation	0.00196814	0.00825059	41
GO:0007173	epidermal growth factor receptor signaling pathway	0.001983	0.00830195	34
GO:2001237	negative regulation of extrinsic apoptotic signaling pathway	0.001983	0.00830195	34
GO:0046165	alcohol biosynthetic process	0.00201708	0.00843349	43
GO:0055076	transition metal ion homeostasis	0.00201708	0.00843349	43
GO:0016125	sterol metabolic process	0.00206929	0.00864611	47
GO:0021543	pallium development	0.00207599	0.0086684	49
GO:1902807	negative regulation of cell cycle G1/S phase transition	0.00209774	0.00875343	27
GO:0007178	transmembrane receptor protein serine/threonine kinase signaling pathway	0.00210311	0.0087701	103
GO:0071482	cellular response to light stimulus	0.00210523	0.00877319	36
GO:0006096	glycolytic process	0.00212914	0.00886698	31
GO:0019751	polyol metabolic process	0.00215693	0.00897095	37
GO:0050764	regulation of phagocytosis	0.00215693	0.00897095	37
GO:0010662	regulation of striated muscle cell apoptotic process	0.00217374	0.0090131	22
GO:1900015	regulation of cytokine production involved in inflammatory response	0.00217374	0.0090131	22
GO:1900024	regulation of substrate adhesion-dependent cell spreading	0.00217374	0.0090131	22
GO:0048821	erythrocyte development	0.00217416	0.0090131	18
GO:0062208	positive regulation of pattern recognition receptor signaling pathway	0.00217416	0.0090131	18
GO:0001578	microtubule bundle formation	0.00220264	0.00911929	38
GO:0034440	lipid oxidation	0.00220264	0.00911929	38
GO:0042307	positive regulation of protein import into nucleus	0.00221466	0.00916306	20
GO:0043903	regulation of biological process involved in symbiotic interaction	0.00223258	0.00921921	28
GO:1900542	regulation of purine nucleotide metabolic process	0.00223258	0.00921921	28
GO:1901880	negative regulation of protein depolymerization	0.00223258	0.00921921	28
GO:0032369	negative regulation of lipid transport	0.00223885	0.00923308	15
GO:2000785	regulation of autophagosome assembly	0.00223885	0.00923308	15
GO:0000394	RNA splicing, via endonucleolytic cleavage and ligation	0.00227443	0.00930131	7
GO:0006013	mannose metabolic process	0.00227443	0.00930131	7
GO:0006183	GTP biosynthetic process	0.00227443	0.00930131	7
GO:0009209	pyrimidine ribonucleoside triphosphate biosynthetic process	0.00227443	0.00930131	7
GO:0009221	pyrimidine deoxyribonucleotide biosynthetic process	0.00227443	0.00930131	7
GO:0016246	RNA interference	0.00227443	0.00930131	7
GO:0032263	GMP salvage	0.00227443	0.00930131	7
GO:0045050	protein insertion into ER membrane by stop-transfer membrane-anchor sequence	0.00227443	0.00930131	7
GO:0045898	regulation of RNA polymerase II transcription preinitiation complex assembly	0.00227443	0.00930131	7
GO:0090309	positive regulation of DNA methylation-dependent heterochromatin assembly	0.00227443	0.00930131	7
GO:1990144	intrinsic apoptotic signaling pathway in response to hypoxia	0.00227443	0.00930131	7
GO:1990440	positive regulation of transcription from RNA polymerase II promoter in response to endoplasmic reticulum stress	0.00227443	0.00930131	7
GO:2000104	negative regulation of DNA-dependent DNA replication	0.00227443	0.00930131	7
GO:0045861	negative regulation of proteolysis	0.0022793	0.00931521	96
GO:0010657	muscle cell apoptotic process	0.00230117	0.00939855	33
GO:0001667	ameboidal-type cell migration	0.00230414	0.00940462	116
GO:0045089	positive regulation of innate immune response	0.00230654	0.00940838	41
GO:0034341	response to interferon-gamma	0.00235083	0.00958287	43
GO:0010658	striated muscle cell apoptotic process	0.0024034	0.00979089	23

## Sheet: 2cell K27K9
ID	Description	pvalue	p.adjust	Count
GO:0006399	tRNA metabolic process	9.77913e-12	4.72932e-08	28
GO:0034660	ncRNA metabolic process	1.9043e-11	4.72932e-08	48
GO:0140053	mitochondrial gene expression	9.59607e-09	1.58879e-05	19
GO:0051656	establishment of organelle localization	1.37687e-08	1.70972e-05	40
GO:0034470	ncRNA processing	3.27688e-08	3.25525e-05	36
GO:0048193	Golgi vesicle transport	5.47703e-08	4.37234e-05	30
GO:0032543	mitochondrial translation	6.16194e-08	4.37234e-05	15
GO:0007346	regulation of mitotic cell cycle	9.10209e-08	5.17108e-05	41
GO:0006091	generation of precursor metabolites and energy	9.36979e-08	5.17108e-05	39
GO:0007059	chromosome segregation	1.8655e-07	8.72564e-05	33
GO:1902115	regulation of organelle assembly	1.9324e-07	8.72564e-05	24
GO:1901987	regulation of cell cycle phase transition	2.88865e-07	0.000119566	35
GO:0072594	establishment of protein localization to organelle	4.07667e-07	0.00015576	37
GO:0045333	cellular respiration	8.06603e-07	0.000286171	24
GO:0045786	negative regulation of cell cycle	1.20448e-06	0.000363541	33
GO:0009060	aerobic respiration	1.23858e-06	0.000363541	20
GO:0044770	cell cycle phase transition	1.24425e-06	0.000363541	40
GO:0051642	centrosome localization	1.56129e-06	0.00043083	9
GO:0016197	endosomal transport	1.9734e-06	0.000510738	24
GO:0061842	microtubule organizing center localization	2.05652e-06	0.000510738	9
GO:0051310	metaphase plate congression	2.27612e-06	0.000538357	12
GO:0051650	establishment of vesicle localization	3.05493e-06	0.000689721	19
GO:0045787	positive regulation of cell cycle	4.18102e-06	0.000894607	30
GO:0072698	protein localization to microtubule cytoskeleton	4.46907e-06	0.000894607	11
GO:0008033	tRNA processing	4.50275e-06	0.000894607	16
GO:0006470	protein dephosphorylation	5.23943e-06	0.000970347	24
GO:0045017	glycerolipid biosynthetic process	5.55709e-06	0.000970347	22
GO:0098813	nuclear chromosome segregation	5.69461e-06	0.000970347	26
GO:0016055	Wnt signaling pathway	5.70765e-06	0.000970347	36
GO:0046474	glycerophospholipid biosynthetic process	5.86076e-06	0.000970347	19
GO:0051303	establishment of chromosome localization	6.15789e-06	0.000977916	13
GO:0198738	cell-cell signaling by wnt	6.30024e-06	0.000977916	36
GO:0022900	electron transport chain	6.59568e-06	0.00099275	14
GO:0043628	ncRNA 3'-end processing	7.08219e-06	0.0010177	9
GO:1902808	positive regulation of cell cycle G1/S phase transition	7.17121e-06	0.0010177	10
GO:0050000	chromosome localization	8.09067e-06	0.00111629	13
GO:0006364	rRNA processing	8.78521e-06	0.00114228	22
GO:0044380	protein localization to cytoskeleton	8.89531e-06	0.00114228	11
GO:0007051	spindle organization	8.96901e-06	0.00114228	20
GO:1903320	regulation of protein modification by small protein conjugation or removal	9.8337e-06	0.00121095	24
GO:1990778	protein localization to cell periphery	9.99574e-06	0.00121095	31
GO:0007098	centrosome cycle	1.29625e-05	0.00149732	16
GO:0031929	TOR signaling	1.29625e-05	0.00149732	16
GO:0022613	ribonucleoprotein complex biogenesis	1.4097e-05	0.00158304	33
GO:0060562	epithelial tube morphogenesis	1.43421e-05	0.00158304	32
GO:0050673	epithelial cell proliferation	1.62409e-05	0.0016943	36
GO:0051648	vesicle localization	1.63741e-05	0.0016943	19
GO:0043039	tRNA aminoacylation	1.65888e-05	0.0016943	9
GO:0090150	establishment of protein localization to membrane	1.67145e-05	0.0016943	24
GO:0016072	rRNA metabolic process	1.80749e-05	0.00179556	22
GO:0006605	protein targeting	1.90095e-05	0.00185137	25
GO:1901990	regulation of mitotic cell cycle phase transition	1.9908e-05	0.00186328	26
GO:0043038	amino acid activation	2.02005e-05	0.00186328	9
GO:0046034	ATP metabolic process	2.02571e-05	0.00186328	24
GO:0006457	protein folding	2.15377e-05	0.00194505	18
GO:0033108	mitochondrial respiratory chain complex assembly	2.22186e-05	0.00195659	13
GO:0050678	regulation of epithelial cell proliferation	2.24533e-05	0.00195659	32
GO:0042254	ribosome biogenesis	2.37367e-05	0.00202166	26
GO:0043161	proteasome-mediated ubiquitin-dependent protein catabolic process	2.4014e-05	0.00202166	33
GO:0034471	ncRNA 5'-end processing	2.55425e-05	0.00210309	6
GO:1902806	regulation of cell cycle G1/S phase transition	2.58282e-05	0.00210309	17
GO:0051961	negative regulation of nervous system development	2.75696e-05	0.00219283	18
GO:0051235	maintenance of location	2.8954e-05	0.00219283	28
GO:0010948	negative regulation of cell cycle process	2.89907e-05	0.00219283	25
GO:0010257	NADH dehydrogenase complex assembly	2.91377e-05	0.00219283	10
GO:0032981	mitochondrial respiratory chain complex I assembly	2.91377e-05	0.00219283	10
GO:0001837	epithelial to mesenchymal transition	3.06693e-05	0.00224365	17
GO:0090068	positive regulation of cell cycle process	3.14382e-05	0.00224365	23
GO:0140694	non-membrane-bounded organelle assembly	3.15408e-05	0.00224365	30
GO:0072659	protein localization to plasma membrane	3.16198e-05	0.00224365	26
GO:0008654	phospholipid biosynthetic process	3.46027e-05	0.00242073	21
GO:0006661	phosphatidylinositol biosynthetic process	3.52443e-05	0.00242972	13
GO:0016331	morphogenesis of embryonic epithelium	3.57096e-05	0.00242972	19
GO:0017148	negative regulation of translation	3.84712e-05	0.00258225	19
GO:1901989	positive regulation of cell cycle phase transition	4.01115e-05	0.00265645	14
GO:0031023	microtubule organizing center organization	4.35503e-05	0.00284624	16
GO:0043648	dicarboxylic acid metabolic process	4.60133e-05	0.00293254	12
GO:0048285	organelle fission	4.61699e-05	0.00293254	36
GO:1900087	positive regulation of G1/S transition of mitotic cell cycle	4.69026e-05	0.00293254	8
GO:0030900	forebrain development	4.74254e-05	0.00293254	31
GO:0006520	cellular amino acid metabolic process	4.84649e-05	0.00293254	23
GO:0016311	dephosphorylation	4.87717e-05	0.00293254	28
GO:0006119	oxidative phosphorylation	4.90036e-05	0.00293254	14
GO:0000966	RNA 5'-end processing	5.01734e-05	0.0029668	6
GO:1902117	positive regulation of organelle assembly	5.13551e-05	0.00300095	11
GO:0006120	mitochondrial electron transport, NADH to ubiquinone	5.51714e-05	0.00318647	7
GO:0042157	lipoprotein metabolic process	5.63362e-05	0.00321634	15
GO:0022904	respiratory electron transport chain	5.81297e-05	0.00325511	12
GO:1901988	negative regulation of cell cycle phase transition	5.88332e-05	0.00325511	22
GO:0018198	peptidyl-cysteine modification	5.89812e-05	0.00325511	9
GO:0034249	negative regulation of cellular amide metabolic process	6.16911e-05	0.00336725	20
GO:0140014	mitotic nuclear division	6.32944e-05	0.00341721	24
GO:0080182	histone H3-K4 trimethylation	6.81342e-05	0.00358352	6
GO:0050768	negative regulation of neurogenesis	6.90552e-05	0.00358352	17
GO:0032886	regulation of microtubule-based process	6.91943e-05	0.00358352	23
GO:0006418	tRNA aminoacylation for protein translation	6.92607e-05	0.00358352	8
GO:0006417	regulation of translation	7.14304e-05	0.00365313	30
GO:0006888	endoplasmic reticulum to Golgi vesicle-mediated transport	7.20771e-05	0.00365313	14
GO:0021510	spinal cord development	7.43756e-05	0.00366327	13
GO:1905515	non-motile cilium assembly	7.50244e-05	0.00366327	11
GO:0030111	regulation of Wnt signaling pathway	7.52271e-05	0.00366327	26
GO:0034504	protein localization to nucleus	7.52271e-05	0.00366327	26
GO:0045930	negative regulation of mitotic cell cycle	8.5818e-05	0.00413843	21
GO:0032006	regulation of TOR signaling	9.08875e-05	0.00432486	13
GO:0050679	positive regulation of epithelial cell proliferation	9.14254e-05	0.00432486	20
GO:0042775	mitochondrial ATP synthesis coupled electron transport	9.34594e-05	0.00437937	10
GO:0044843	cell cycle G1/S phase transition	9.7457e-05	0.00452401	20
GO:0006497	protein lipidation	0.000101103	0.0046498	12
GO:0015980	energy derivation by oxidation of organic compounds	0.000103581	0.00472008	25
GO:0090407	organophosphate biosynthetic process	0.000105103	0.00474587	34
GO:0042773	ATP synthesis coupled electron transport	0.000121443	0.00543431	10
GO:0071103	DNA conformation change	0.000125092	0.00550502	19
GO:0099116	tRNA 5'-end processing	0.00012524	0.00550502	5
GO:0006650	glycerophospholipid metabolic process	0.000128541	0.00560054	23
GO:0016236	macroautophagy	0.000141615	0.00611652	20
GO:0044772	mitotic cell cycle phase transition	0.000145791	0.00624262	30
GO:0022406	membrane docking	0.000151173	0.00641773	11
GO:0001838	embryonic epithelial tube formation	0.000157517	0.00663038	16
GO:0042147	retrograde transport, endosome to Golgi	0.000168746	0.00696159	11
GO:0042158	lipoprotein biosynthetic process	0.000168925	0.00696159	12
GO:0016482	cytosolic transport	0.00016959	0.00696159	16
GO:0043543	protein acylation	0.000174789	0.00711621	21
GO:0046488	phosphatidylinositol metabolic process	0.000181789	0.00730869	15
GO:0070507	regulation of microtubule cytoskeleton organization	0.00018246	0.00730869	16
GO:2000045	regulation of G1/S transition of mitotic cell cycle	0.000190199	0.00753019	14
GO:0051495	positive regulation of cytoskeleton organization	0.000191021	0.00753019	20
GO:0001843	neural tube closure	0.000192606	0.00753286	13
GO:0000460	maturation of 5.8S rRNA	0.000197377	0.00765915	7
GO:0018205	peptidyl-lysine modification	0.00020141	0.00775508	28
GO:0060606	tube closure	0.000210438	0.00803715	13
GO:1903322	positive regulation of protein modification by small protein conjugation or removal	0.000211972	0.00803715	15
GO:0006281	DNA repair	0.000219556	0.00820864	34
GO:0046486	glycerolipid metabolic process	0.0002198	0.00820864	28
GO:2000058	regulation of ubiquitin-dependent protein catabolic process	0.000226297	0.00836847	16
GO:1902850	microtubule cytoskeleton organization involved in mitosis	0.000228624	0.00836847	15
GO:0032535	regulation of cellular component size	0.000231274	0.00836847	30
GO:0050779	RNA destabilization	0.000232212	0.00836847	11
GO:0060070	canonical Wnt signaling pathway	0.000236125	0.00836847	24
GO:0006325	chromatin organization	0.000237089	0.00836847	33
GO:0060236	regulation of mitotic spindle organization	0.000237559	0.00836847	7
GO:0071539	protein localization to centrosome	0.000237559	0.00836847	7
GO:0060271	cilium assembly	0.000242023	0.00846571	26
GO:1903050	regulation of proteolysis involved in cellular protein catabolic process	0.00024787	0.0086073	19
GO:0021915	neural tube development	0.00025127	0.0086073	18
GO:0061351	neural precursor cell proliferation	0.00025127	0.0086073	18
GO:0000959	mitochondrial RNA metabolic process	0.000264387	0.00899458	8
GO:0061136	regulation of proteasomal protein catabolic process	0.000266938	0.00901959	17
GO:0032434	regulation of proteasomal ubiquitin-dependent protein catabolic process	0.000284282	0.00952316	14
GO:0000280	nuclear division	0.000285676	0.00952316	31
GO:0021515	cell differentiation in spinal cord	0.000288	0.00953664	9
GO:0009953	dorsal/ventral pattern formation	0.000298413	0.00981601	12

## Sheet: 2cell K18K27 or K18K9
ID	Description	pvalue	p.adjust	Count
GO:0006914	autophagy	2.37196e-06	0.00583977	37
GO:0061919	process utilizing autophagic mechanism	2.37196e-06	0.00583977	37

## Sheet: 2cell K27 only
ID	Description	pvalue	p.adjust	Count
GO:0060562	epithelial tube morphogenesis	3.10581e-18	1.90479e-14	93
GO:0048732	gland development	1.32153e-17	4.05247e-14	104
GO:0007409	axonogenesis	1.31226e-15	2.6827e-12	101
GO:0090596	sensory organ morphogenesis	2.17824e-15	3.33978e-12	76
GO:0048562	embryonic organ morphogenesis	6.75612e-15	7.66179e-12	77
GO:0007411	axon guidance	7.49564e-15	7.66179e-12	65
GO:0097485	neuron projection guidance	9.17443e-15	8.03811e-12	65
GO:0007389	pattern specification process	1.29388e-14	9.9192e-12	98
GO:0007264	small GTPase mediated signal transduction	3.5715e-14	2.43378e-11	89
GO:0021915	neural tube development	5.66938e-14	3.47703e-11	54
GO:0050767	regulation of neurogenesis	6.82179e-14	3.80346e-11	92
GO:0043010	camera-type eye development	2.1542e-13	1.10098e-10	81
GO:0007015	actin filament organization	2.36991e-13	1.11805e-10	91
GO:0150063	visual system development	7.85317e-13	3.44025e-10	87
GO:0016055	Wnt signaling pathway	9.49652e-13	3.88281e-10	89
GO:0198738	cell-cell signaling by wnt	1.22983e-12	4.45799e-10	89
GO:0003002	regionalization	1.24734e-12	4.45799e-10	79
GO:0048880	sensory system development	1.33168e-12	4.45799e-10	87
GO:0001654	eye development	1.38108e-12	4.45799e-10	86
GO:0030900	forebrain development	8.30981e-12	2.5482e-09	80
GO:0043087	regulation of GTPase activity	1.57702e-11	4.60565e-09	69
GO:0001655	urogenital system development	2.03663e-11	5.67756e-09	77
GO:0061458	reproductive system development	2.74134e-11	7.30983e-09	90
GO:0045664	regulation of neuron differentiation	2.91278e-11	7.44337e-09	56
GO:0009100	glycoprotein metabolic process	8.84229e-11	2.16919e-08	68
GO:0071805	potassium ion transmembrane transport	9.93788e-11	2.34419e-08	49
GO:0033674	positive regulation of kinase activity	1.03332e-10	2.34716e-08	82
GO:0001667	ameboidal-type cell migration	1.22562e-10	2.68455e-08	83
GO:1901342	regulation of vasculature development	1.43496e-10	3.0347e-08	64
GO:0007265	Ras protein signal transduction	2.06301e-10	4.21749e-08	67
GO:0045765	regulation of angiogenesis	2.22823e-10	4.35304e-08	63
GO:0048608	reproductive structure development	2.27127e-10	4.35304e-08	87
GO:0055123	digestive system development	3.15123e-10	5.85651e-08	38
GO:0009314	response to radiation	3.34285e-10	6.02991e-08	80
GO:0072001	renal system development	3.88813e-10	6.67454e-08	68
GO:0043583	ear development	3.91788e-10	6.67454e-08	55
GO:0009101	glycoprotein biosynthetic process	4.07555e-10	6.7555e-08	58
GO:0022407	regulation of cell-cell adhesion	5.29582e-10	8.54717e-08	83
GO:0045598	regulation of fat cell differentiation	6.02984e-10	9.48231e-08	39
GO:0045165	cell fate commitment	6.264e-10	9.60428e-08	60
GO:0061138	morphogenesis of a branching epithelium	6.57364e-10	9.65439e-08	51
GO:0030111	regulation of Wnt signaling pathway	6.61152e-10	9.65439e-08	64
GO:0006813	potassium ion transport	7.02117e-10	1.00141e-07	53
GO:1990778	protein localization to cell periphery	7.25397e-10	1.0111e-07	71
GO:0048592	eye morphogenesis	8.99071e-10	1.22533e-07	45
GO:0072073	kidney epithelium development	9.21574e-10	1.2287e-07	39
GO:0001822	kidney development	9.5141e-10	1.24149e-07	65
GO:0090287	regulation of cellular response to growth factor stimulus	1.07594e-09	1.37474e-07	61
GO:0009416	response to light stimulus	1.12473e-09	1.40774e-07	64
GO:0022604	regulation of cell morphogenesis	1.34368e-09	1.64816e-07	66
GO:0090132	epithelium migration	1.37242e-09	1.65041e-07	62
GO:0001763	morphogenesis of a branching structure	1.52774e-09	1.80186e-07	53
GO:0016331	morphogenesis of embryonic epithelium	1.70408e-09	1.97191e-07	44
GO:0090130	tissue migration	1.79018e-09	2.03318e-07	62
GO:0010720	positive regulation of cell development	2.13168e-09	2.37702e-07	71
GO:0045785	positive regulation of cell adhesion	2.33732e-09	2.55978e-07	83
GO:0010632	regulation of epithelial cell migration	2.38735e-09	2.56871e-07	52
GO:0010631	epithelial cell migration	2.75159e-09	2.90957e-07	61
GO:0045666	positive regulation of neuron differentiation	3.04202e-09	3.11606e-07	33
GO:0031589	cell-substrate adhesion	3.04848e-09	3.11606e-07	69
GO:0060485	mesenchyme development	3.35684e-09	3.375e-07	59
GO:0043547	positive regulation of GTPase activity	3.72911e-09	3.61146e-07	51
GO:0048762	mesenchymal cell differentiation	3.72911e-09	3.61146e-07	51
GO:0001838	embryonic epithelial tube formation	3.78796e-09	3.61146e-07	39
GO:0048565	digestive tract development	3.82757e-09	3.61146e-07	34
GO:0072009	nephron epithelium development	4.78372e-09	4.43857e-07	32
GO:0048839	inner ear development	4.84892e-09	4.43857e-07	48
GO:0001503	ossification	5.51165e-09	4.97102e-07	75
GO:0007178	transmembrane receptor protein serine/threonine kinase signaling pathway	5.96286e-09	5.30003e-07	71
GO:0016050	vesicle organization	6.96367e-09	6.10117e-07	57
GO:0001841	neural tube formation	7.12335e-09	6.15317e-07	35
GO:0021953	central nervous system neuron differentiation	7.40801e-09	6.31019e-07	46
GO:0045786	negative regulation of cell cycle	8.21193e-09	6.89915e-07	68
GO:0072175	epithelial tube formation	8.88851e-09	7.36348e-07	40
GO:0048863	stem cell differentiation	9.05564e-09	7.36348e-07	51
GO:0048754	branching morphogenesis of an epithelial tube	9.1248e-09	7.36348e-07	43
GO:0061326	renal tubule development	9.3018e-09	7.40882e-07	30
GO:0050673	epithelial cell proliferation	1.1326e-08	8.90546e-07	81
GO:0035148	tube formation	1.21437e-08	9.4077e-07	42
GO:0060070	canonical Wnt signaling pathway	1.22716e-08	9.4077e-07	59
GO:0045444	fat cell differentiation	1.33745e-08	1.01266e-06	53
GO:1903131	mononuclear cell differentiation	1.385e-08	1.03588e-06	83
GO:0050769	positive regulation of neurogenesis	1.65295e-08	1.21095e-06	58
GO:0045860	positive regulation of protein kinase activity	1.65856e-08	1.21095e-06	66
GO:0016358	dendrite development	1.69131e-08	1.22033e-06	60
GO:0019827	stem cell population maintenance	1.8061e-08	1.288e-06	40
GO:0021700	developmental maturation	1.89766e-08	1.33774e-06	64
GO:0042471	ear morphogenesis	1.96229e-08	1.36758e-06	35
GO:0048638	regulation of developmental growth	2.01543e-08	1.38883e-06	72
GO:0014033	neural crest cell differentiation	2.28613e-08	1.55787e-06	28
GO:0007162	negative regulation of cell adhesion	2.89967e-08	1.93304e-06	59
GO:0031346	positive regulation of cell projection organization	2.89971e-08	1.93304e-06	76
GO:0072006	nephron development	2.93523e-08	1.93567e-06	37
GO:0030099	myeloid cell differentiation	3.13638e-08	2.04632e-06	74
GO:0040013	negative regulation of locomotion	3.20223e-08	2.06729e-06	63
GO:0050678	regulation of epithelial cell proliferation	3.3124e-08	2.11614e-06	71
GO:0070085	glycosylation	3.43825e-08	2.15687e-06	45
GO:0030326	embryonic limb morphogenesis	3.50274e-08	2.15687e-06	35
GO:0035113	embryonic appendage morphogenesis	3.50274e-08	2.15687e-06	35
GO:0048593	camera-type eye morphogenesis	3.51683e-08	2.15687e-06	37
GO:0098727	maintenance of cell number	3.56893e-08	2.16715e-06	40
GO:0035019	somatic stem cell population maintenance	3.75474e-08	2.23927e-06	20
GO:0070997	neuron death	3.82568e-08	2.23927e-06	74
GO:0006486	protein glycosylation	3.83374e-08	2.23927e-06	42
GO:0043413	macromolecule glycosylation	3.83374e-08	2.23927e-06	42
GO:0009952	anterior/posterior pattern specification	3.90841e-08	2.26135e-06	48
GO:0071772	response to BMP	4.37139e-08	2.48239e-06	41
GO:0071773	cellular response to BMP stimulus	4.37139e-08	2.48239e-06	41
GO:0048511	rhythmic process	4.95281e-08	2.77286e-06	58
GO:0006979	response to oxidative stress	4.97674e-08	2.77286e-06	71
GO:0021872	forebrain generation of neurons	5.01855e-08	2.77286e-06	21
GO:1901214	regulation of neuron death	5.22376e-08	2.86048e-06	68
GO:0014020	primary neural tube formation	5.52184e-08	2.99694e-06	31
GO:0072659	protein localization to plasma membrane	5.9168e-08	3.18313e-06	57
GO:0021537	telencephalon development	6.18923e-08	3.30074e-06	51
GO:0030509	BMP signaling pathway	6.63336e-08	3.5071e-06	39
GO:0001656	metanephros development	7.17628e-08	3.76172e-06	26
GO:0090092	regulation of transmembrane receptor protein serine/threonine kinase signaling pathway	9.49747e-08	4.93627e-06	50
GO:0051962	positive regulation of nervous system development	9.89201e-08	5.09813e-06	64
GO:0010977	negative regulation of neuron projection development	9.99244e-08	5.10697e-06	37
GO:0046879	hormone secretion	1.01289e-07	5.11313e-06	65
GO:0042476	odontogenesis	1.01712e-07	5.11313e-06	31
GO:0042063	gliogenesis	1.04004e-07	5.17262e-06	62
GO:0022412	cellular process involved in reproduction in multicellular organism	1.04583e-07	5.17262e-06	81
GO:0060828	regulation of canonical Wnt signaling pathway	1.1242e-07	5.47923e-06	49
GO:0061351	neural precursor cell proliferation	1.12568e-07	5.47923e-06	42
GO:0010001	glial cell differentiation	1.22777e-07	5.92905e-06	50
GO:0030072	peptide hormone secretion	1.27928e-07	6.12953e-06	54
GO:0042472	inner ear morphogenesis	1.31973e-07	6.27435e-06	30
GO:0061008	hepaticobiliary system development	1.39479e-07	6.58021e-06	32
GO:0072080	nephron tubule development	1.46789e-07	6.87217e-06	27
GO:1903037	regulation of leukocyte cell-cell adhesion	1.67528e-07	7.7837e-06	60
GO:0060560	developmental growth involved in morphogenesis	1.72133e-07	7.91661e-06	53
GO:0030902	hindbrain development	1.7297e-07	7.91661e-06	39
GO:0001823	mesonephros development	1.78241e-07	8.09744e-06	28
GO:0008593	regulation of Notch signaling pathway	1.82885e-07	8.18712e-06	25
GO:1901379	regulation of potassium ion transmembrane transport	1.82885e-07	8.18712e-06	25
GO:0009914	hormone transport	2.28558e-07	1.01576e-05	65
GO:0001889	liver development	2.66893e-07	1.16918e-05	31
GO:0014013	regulation of gliogenesis	2.66893e-07	1.16918e-05	31
GO:0030098	lymphocyte differentiation	2.7762e-07	1.20755e-05	73
GO:0099173	postsynapse organization	3.09199e-07	1.33544e-05	42
GO:0002790	peptide secretion	3.23687e-07	1.37757e-05	54
GO:0007163	establishment or maintenance of cell polarity	3.25692e-07	1.37757e-05	45
GO:0010810	regulation of cell-substrate adhesion	3.25692e-07	1.37757e-05	45
GO:0001657	ureteric bud development	3.49144e-07	1.44682e-05	27
GO:0072163	mesonephric epithelium development	3.49144e-07	1.44682e-05	27
GO:0072164	mesonephric tubule development	3.49144e-07	1.44682e-05	27
GO:0010721	negative regulation of cell development	3.55382e-07	1.46279e-05	42
GO:0035107	appendage morphogenesis	3.67646e-07	1.49323e-05	38
GO:0035108	limb morphogenesis	3.67646e-07	1.49323e-05	38
GO:0045599	negative regulation of fat cell differentiation	3.91716e-07	1.58052e-05	19
GO:0071900	regulation of protein serine/threonine kinase activity	3.95506e-07	1.58539e-05	61
GO:0006914	autophagy	4.01058e-07	1.5869e-05	72
GO:0061919	process utilizing autophagic mechanism	4.01058e-07	1.5869e-05	72
GO:0007159	leukocyte cell-cell adhesion	4.08818e-07	1.60723e-05	64
GO:0043542	endothelial cell migration	4.3913e-07	1.7154e-05	44
GO:0061333	renal tubule morphogenesis	4.61553e-07	1.79159e-05	24
GO:0045766	positive regulation of angiogenesis	4.95791e-07	1.88863e-05	38
GO:0060041	retina development in camera-type eye	4.95791e-07	1.88863e-05	38
GO:1904018	positive regulation of vasculature development	4.95791e-07	1.88863e-05	38
GO:0050808	synapse organization	5.12061e-07	1.93856e-05	78
GO:0007498	mesoderm development	5.5676e-07	2.09485e-05	29
GO:2000146	negative regulation of cell motility	5.82363e-07	2.17782e-05	55
GO:0002573	myeloid leukocyte differentiation	5.90467e-07	2.19475e-05	46
GO:0001843	neural tube closure	6.02851e-07	2.22728e-05	28
GO:0031668	cellular response to extracellular stimulus	6.19687e-07	2.27577e-05	45
GO:0044770	cell cycle phase transition	6.55439e-07	2.39274e-05	78
GO:0051271	negative regulation of cellular component movement	6.65317e-07	2.40687e-05	56
GO:0010594	regulation of endothelial cell migration	6.67158e-07	2.40687e-05	37
GO:0048706	embryonic skeletal system development	7.28329e-07	2.60636e-05	33
GO:0060606	tube closure	7.30954e-07	2.60636e-05	28
GO:0030336	negative regulation of cell migration	7.56003e-07	2.68009e-05	53
GO:1901652	response to peptide	7.80032e-07	2.74939e-05	68
GO:0051056	regulation of small GTPase mediated signal transduction	7.95682e-07	2.78853e-05	45
GO:0030325	adrenal gland development	8.1003e-07	2.82268e-05	12
GO:0007548	sex differentiation	8.19659e-07	2.84009e-05	56
GO:0051098	regulation of binding	8.67739e-07	2.9898e-05	66
GO:0060996	dendritic spine development	8.744e-07	2.99592e-05	30
GO:0022612	gland morphogenesis	8.79445e-07	2.99647e-05	34
GO:0006790	sulfur compound metabolic process	9.24951e-07	3.1341e-05	57
GO:0032386	regulation of intracellular transport	1.03644e-06	3.49257e-05	58
GO:0043434	response to peptide hormone	1.05333e-06	3.53008e-05	60
GO:0048736	appendage development	1.07708e-06	3.57065e-05	41
GO:0060173	limb development	1.07708e-06	3.57065e-05	41
GO:0002064	epithelial cell development	1.12836e-06	3.70067e-05	49
GO:0045926	negative regulation of growth	1.12836e-06	3.70067e-05	49
GO:0007224	smoothened signaling pathway	1.19992e-06	3.91442e-05	34
GO:0071692	protein localization to extracellular region	1.2438e-06	4.03611e-05	66
GO:0009306	protein secretion	1.25587e-06	4.0538e-05	65
GO:0016311	dephosphorylation	1.27144e-06	4.08259e-05	59
GO:0046777	protein autophosphorylation	1.29604e-06	4.13989e-05	45
GO:0015833	peptide transport	1.34461e-06	4.2728e-05	55
GO:0035592	establishment of protein localization to extracellular region	1.3738e-06	4.34304e-05	65
GO:0050866	negative regulation of cell activation	1.44523e-06	4.54544e-05	43
GO:0051403	stress-activated MAPK cascade	1.46055e-06	4.57017e-05	45
GO:0010038	response to metal ion	1.55431e-06	4.83886e-05	52
GO:0007346	regulation of mitotic cell cycle	1.67283e-06	5.18155e-05	73
GO:0021954	central nervous system neuron development	1.72346e-06	5.31155e-05	24
GO:0048663	neuron fate commitment	1.81737e-06	5.54935e-05	21
GO:0033002	muscle cell proliferation	1.81872e-06	5.54935e-05	47
GO:0090100	positive regulation of transmembrane receptor protein serine/threonine kinase signaling pathway	1.83846e-06	5.58182e-05	28
GO:0044772	mitotic cell cycle phase transition	1.92957e-06	5.82958e-05	66
GO:0031098	stress-activated protein kinase signaling cascade	1.94649e-06	5.85186e-05	46
GO:0034599	cellular response to oxidative stress	1.96445e-06	5.87707e-05	49
GO:0009746	response to hexose	2.02841e-06	6.03896e-05	38
GO:0031345	negative regulation of cell projection organization	2.04737e-06	6.06596e-05	41
GO:0007219	Notch signaling pathway	2.08754e-06	6.15524e-05	37
GO:0071375	cellular response to peptide hormone stimulus	2.1168e-06	6.21164e-05	48
GO:0009743	response to carbohydrate	2.14335e-06	6.25959e-05	40
GO:0042886	amide transport	2.25081e-06	6.54229e-05	58
GO:0034284	response to monosaccharide	2.31785e-06	6.70537e-05	38
GO:0060993	kidney morphogenesis	2.41945e-06	6.96643e-05	25
GO:2000241	regulation of reproductive process	2.43412e-06	6.97591e-05	40
GO:1902105	regulation of leukocyte differentiation	2.44843e-06	6.98429e-05	55
GO:0035270	endocrine system development	2.48889e-06	7.06685e-05	31
GO:0050768	negative regulation of neurogenesis	2.53223e-06	7.15675e-05	34
GO:0014031	mesenchymal cell development	2.59362e-06	7.26332e-05	24
GO:0048864	stem cell development	2.59362e-06	7.26332e-05	24
GO:0014032	neural crest cell development	2.74053e-06	7.63986e-05	23
GO:0022408	negative regulation of cell-cell adhesion	2.76112e-06	7.66242e-05	40
GO:0042733	embryonic digit morphogenesis	2.86897e-06	7.92584e-05	20
GO:0030510	regulation of BMP signaling pathway	2.93284e-06	8.06597e-05	25
GO:0019216	regulation of lipid metabolic process	3.15755e-06	8.6452e-05	62
GO:0048705	skeletal system morphogenesis	3.53097e-06	9.62465e-05	47
GO:1901653	cellular response to peptide	3.56705e-06	9.64536e-05	53
GO:0009749	response to glucose	3.57003e-06	9.64536e-05	37
GO:1905330	regulation of morphogenesis of an epithelium	3.63782e-06	9.74268e-05	20
GO:2000179	positive regulation of neural precursor cell proliferation	3.63782e-06	9.74268e-05	20
GO:0002040	sprouting angiogenesis	3.67168e-06	9.79062e-05	28
GO:0051017	actin filament bundle assembly	3.80178e-06	0.000100936	35
GO:0043266	regulation of potassium ion transport	3.86876e-06	0.000102272	26
GO:0030879	mammary gland development	3.88694e-06	0.000102312	34
GO:0051402	neuron apoptotic process	3.93396e-06	0.000103107	53
GO:0051222	positive regulation of protein transport	3.95479e-06	0.000103212	54
GO:0006887	exocytosis	4.12934e-06	0.000106981	66
GO:0008585	female gonad development	4.1341e-06	0.000106981	27
GO:0072028	nephron morphogenesis	4.36037e-06	0.000112362	22
GO:0008406	gonad development	4.41041e-06	0.000113176	44
GO:0051961	negative regulation of nervous system development	4.46976e-06	0.000114093	34
GO:0032970	regulation of actin filament-based process	4.48334e-06	0.000114093	66
GO:0044282	small molecule catabolic process	4.77101e-06	0.000120912	56
GO:0032956	regulation of actin cytoskeleton organization	5.02682e-06	0.000126625	60
GO:1904035	regulation of epithelial cell apoptotic process	5.03776e-06	0.000126625	23
GO:0022409	positive regulation of cell-cell adhesion	5.14201e-06	0.000128718	50
GO:2000027	regulation of animal organ morphogenesis	5.25655e-06	0.00013026	29
GO:0000302	response to reactive oxygen species	5.26527e-06	0.00013026	37
GO:0010959	regulation of metal ion transport	5.26733e-06	0.00013026	69
GO:0061572	actin filament bundle organization	5.70107e-06	0.00014042	35
GO:1902414	protein localization to cell junction	5.80458e-06	0.000142398	27
GO:0022037	metencephalon development	6.01659e-06	0.000145641	28
GO:0021879	forebrain neuron differentiation	6.06195e-06	0.000145641	16
GO:0043268	positive regulation of potassium ion transport	6.06195e-06	0.000145641	16
GO:0070839	metal ion export	6.06195e-06	0.000145641	16
GO:0001649	osteoblast differentiation	6.06542e-06	0.000145641	41
GO:0010717	regulation of epithelial to mesenchymal transition	6.12675e-06	0.000145641	23
GO:0042475	odontogenesis of dentin-containing tooth	6.12675e-06	0.000145641	23
GO:0044344	cellular response to fibroblast growth factor stimulus	6.12675e-06	0.000145641	23
GO:0043405	regulation of MAP kinase activity	6.43841e-06	0.000152459	38
GO:1901361	organic cyclic compound catabolic process	6.73139e-06	0.000158783	71
GO:0046545	development of primary female sexual characteristics	6.85292e-06	0.000158985	27
GO:1904019	epithelial cell apoptotic process	6.85292e-06	0.000158985	27
GO:2000177	regulation of neural precursor cell proliferation	6.85292e-06	0.000158985	27
GO:0045137	development of primary sexual characteristics	6.8555e-06	0.000158985	44
GO:0050863	regulation of T cell activation	6.86956e-06	0.000158985	56
GO:0072078	nephron tubule morphogenesis	6.94214e-06	0.000160061	21
GO:0031647	regulation of protein stability	6.98338e-06	0.000160408	52
GO:0045600	positive regulation of fat cell differentiation	7.27591e-06	0.000166504	19
GO:0043523	regulation of neuron apoptotic process	7.48733e-06	0.000170706	48
GO:1901381	positive regulation of potassium ion transmembrane transport	7.6051e-06	0.000172725	14
GO:0007623	circadian rhythm	7.63222e-06	0.000172725	41
GO:1903706	regulation of hemopoiesis	7.87096e-06	0.000177473	63
GO:0061005	cell differentiation involved in kidney development	8.02657e-06	0.000180318	16
GO:0051656	establishment of organelle localization	8.10024e-06	0.00018095	65
GO:0070371	ERK1 and ERK2 cascade	8.1137e-06	0.00018095	57
GO:0010634	positive regulation of epithelial cell migration	8.14702e-06	0.000181035	32
GO:0046578	regulation of Ras protein signal transduction	8.21197e-06	0.00018182	38
GO:1904951	positive regulation of establishment of protein localization	8.29875e-06	0.00018308	55
GO:0098876	vesicle-mediated transport to the plasma membrane	8.36804e-06	0.000183947	30
GO:0051260	protein homooligomerization	8.4416e-06	0.000184901	35
GO:0045685	regulation of glial cell differentiation	8.96882e-06	0.000195056	23
GO:0071774	response to fibroblast growth factor	8.96882e-06	0.000195056	23
GO:0001558	regulation of cell growth	9.03895e-06	0.000195886	69
GO:0006470	protein dephosphorylation	9.19453e-06	0.000198557	43
GO:0071322	cellular response to carbohydrate stimulus	9.35883e-06	0.000201395	32
GO:0033157	regulation of intracellular protein transport	9.56519e-06	0.000205116	41
GO:0050803	regulation of synapse structure or activity	9.99005e-06	0.000213481	47
GO:0072088	nephron epithelium morphogenesis	1.04758e-05	0.000223084	21
GO:0001764	neuron migration	1.10716e-05	0.000234955	37
GO:0021536	diencephalon development	1.14425e-05	0.000240331	19
GO:0032922	circadian regulation of gene expression	1.14425e-05	0.000240331	19
GO:0060675	ureteric bud morphogenesis	1.14425e-05	0.000240331	19
GO:0098930	axonal transport	1.15396e-05	0.000241544	18
GO:1990138	neuron projection extension	1.17274e-05	0.00024464	38
GO:0048704	embryonic skeletal system morphogenesis	1.22858e-05	0.00025542	25
GO:1903038	negative regulation of leukocyte cell-cell adhesion	1.29104e-05	0.000267498	30
GO:0043409	negative regulation of MAPK cascade	1.32333e-05	0.000273265	36
GO:0030178	negative regulation of Wnt signaling pathway	1.35311e-05	0.000276723	33
GO:0071248	cellular response to metal ion	1.35311e-05	0.000276723	33
GO:0071695	anatomical structure maturation	1.35361e-05	0.000276723	49
GO:0035272	exocrine system development	1.37309e-05	0.000279772	16
GO:0060348	bone development	1.40632e-05	0.000285594	43
GO:0034329	cell junction assembly	1.41127e-05	0.000285654	67
GO:0072171	mesonephric tubule morphogenesis	1.42404e-05	0.00028729	19
GO:0030217	T cell differentiation	1.48352e-05	0.00029831	50
GO:0010811	positive regulation of cell-substrate adhesion	1.51138e-05	0.000302918	29
GO:0097154	GABAergic neuron differentiation	1.5502e-05	0.000309687	8
GO:0032872	regulation of stress-activated MAPK cascade	1.57975e-05	0.000314566	37
GO:0042149	cellular response to glucose starvation	1.64207e-05	0.000325915	15
GO:1904888	cranial skeletal system development	1.67089e-05	0.000330567	20
GO:0062197	cellular response to chemical stress	1.70202e-05	0.000335643	54
GO:0045619	regulation of lymphocyte differentiation	1.77439e-05	0.00034785	37
GO:0048546	digestive tract morphogenesis	1.77527e-05	0.00034785	16
GO:0032535	regulation of cellular component size	1.81894e-05	0.000355272	64
GO:0043254	regulation of protein-containing complex assembly	1.8281e-05	0.000355877	68
GO:0030073	insulin secretion	1.83944e-05	0.000355877	41
GO:0090276	regulation of peptide hormone secretion	1.83944e-05	0.000355877	41
GO:0045747	positive regulation of Notch signaling pathway	1.91503e-05	0.000369336	14
GO:0071331	cellular response to hexose stimulus	1.96037e-05	0.000376894	30
GO:0007254	JNK cascade	1.98645e-05	0.000380716	33
GO:0045930	negative regulation of mitotic cell cycle	2.04449e-05	0.000390618	41
GO:0099072	regulation of postsynaptic membrane neurotransmitter receptor levels	2.06132e-05	0.000392612	22
GO:1901215	negative regulation of neuron death	2.14603e-05	0.000405367	44
GO:0021532	neural tube patterning	2.1513e-05	0.000405367	15
GO:0035265	organ growth	2.15264e-05	0.000405367	39
GO:0071496	cellular response to external stimulus	2.15473e-05	0.000405367	49
GO:0050807	regulation of synapse organization	2.16246e-05	0.000405577	45
GO:0032147	activation of protein kinase activity	2.1979e-05	0.000410967	23
GO:0070302	regulation of stress-activated protein kinase signaling cascade	2.23102e-05	0.00041572	37
GO:1903532	positive regulation of secretion by cell	2.23687e-05	0.00041572	57
GO:0071326	cellular response to monosaccharide stimulus	2.24554e-05	0.00041607	30
GO:0048813	dendrite morphogenesis	2.2681e-05	0.000418984	35
GO:1903039	positive regulation of leukocyte cell-cell adhesion	2.31311e-05	0.000426015	42
GO:0016053	organic acid biosynthetic process	2.35992e-05	0.000433336	49
GO:0010769	regulation of cell morphogenesis involved in differentiation	2.38426e-05	0.000436179	26
GO:0043112	receptor metabolic process	2.38963e-05	0.000436179	36
GO:0008360	regulation of cell shape	2.4715e-05	0.000448452	31
GO:0030856	regulation of epithelial cell differentiation	2.4715e-05	0.000448452	31
GO:0045927	positive regulation of growth	2.48369e-05	0.000449336	52
GO:0048490	anterograde synaptic vesicle transport	2.58218e-05	0.000463056	9
GO:0099514	synaptic vesicle cytoskeletal transport	2.58218e-05	0.000463056	9
GO:0099517	synaptic vesicle transport along microtubule	2.58218e-05	0.000463056	9
GO:0048645	animal organ formation	2.66752e-05	0.000476966	19
GO:0048145	regulation of fibroblast proliferation	2.70178e-05	0.00048029	24
GO:0060349	bone morphogenesis	2.70178e-05	0.00048029	24
GO:0010821	regulation of mitochondrion organization	2.71544e-05	0.000481324	28
GO:0071560	cellular response to transforming growth factor beta stimulus	2.7384e-05	0.000483501	40
GO:0044270	cellular nitrogen compound catabolic process	2.74349e-05	0.000483501	63
GO:0042542	response to hydrogen peroxide	2.77313e-05	0.000487323	26
GO:0032507	maintenance of protein location in cell	2.81468e-05	0.000493213	18
GO:0050708	regulation of protein secretion	2.82521e-05	0.000493647	49
GO:0048193	Golgi vesicle transport	2.8837e-05	0.000502436	46
GO:0030513	positive regulation of BMP signaling pathway	2.93497e-05	0.00050848	13
GO:1902108	regulation of mitochondrial membrane permeability involved in apoptotic process	2.93497e-05	0.00050848	13
GO:0046700	heterocycle catabolic process	2.95512e-05	0.000510529	63
GO:0014015	positive regulation of gliogenesis	3.00715e-05	0.000518057	20
GO:0001678	cellular glucose homeostasis	3.04107e-05	0.000522434	32
GO:0002791	regulation of peptide secretion	3.09187e-05	0.000529677	41
GO:0048588	developmental cell growth	3.1653e-05	0.000540343	46
GO:1902106	negative regulation of leukocyte differentiation	3.17175e-05	0.000540343	24
GO:0043534	blood vessel endothelial cell migration	3.21585e-05	0.000546338	25
GO:0048710	regulation of astrocyte differentiation	3.24064e-05	0.000549028	12
GO:0009991	response to extracellular stimulus	3.28237e-05	0.000554568	60
GO:0001837	epithelial to mesenchymal transition	3.34185e-05	0.000563064	30
GO:0008631	intrinsic apoptotic signaling pathway in response to oxidative stress	3.36348e-05	0.000565157	14
GO:0008544	epidermis development	3.41718e-05	0.000572611	53
GO:0032868	response to insulin	3.45731e-05	0.00057752	42
GO:0002683	negative regulation of immune system process	3.46531e-05	0.00057752	68
GO:0007626	locomotory behavior	3.48586e-05	0.000579371	45
GO:0044782	cilium organization	3.50238e-05	0.000580542	58
GO:0007266	Rho protein signal transduction	3.58522e-05	0.000592673	28
GO:0048708	astrocyte differentiation	3.62923e-05	0.000597061	20
GO:0009953	dorsal/ventral pattern formation	3.63123e-05	0.000597061	23
GO:0048639	positive regulation of developmental growth	3.66729e-05	0.000600552	39
GO:0010906	regulation of glucose metabolic process	3.67205e-05	0.000600552	27
GO:0008637	apoptotic mitochondrial changes	3.74362e-05	0.000610628	25
GO:0030705	cytoskeleton-dependent intracellular transport	3.75489e-05	0.000610841	36
GO:0090087	regulation of peptide transport	3.78199e-05	0.000613623	41
GO:0070372	regulation of ERK1 and ERK2 cascade	3.79662e-05	0.000614371	52
GO:0045665	negative regulation of neuron differentiation	3.92023e-05	0.000632705	21
GO:0035850	epithelial cell differentiation involved in kidney development	3.94454e-05	0.000634958	13
GO:0071333	cellular response to glucose stimulus	3.96564e-05	0.000636682	29
GO:0046883	regulation of hormone secretion	4.01778e-05	0.00064337	49
GO:0030177	positive regulation of Wnt signaling pathway	4.10835e-05	0.00065616	28
GO:0071559	response to transforming growth factor beta	4.13187e-05	0.000658201	40
GO:0031669	cellular response to nutrient levels	4.1923e-05	0.000666097	36
GO:0019439	aromatic compound catabolic process	4.21693e-05	0.00066828	65
GO:0042594	response to starvation	4.33549e-05	0.000680468	34
GO:0048144	fibroblast proliferation	4.33822e-05	0.000680468	24
GO:1903707	negative regulation of hemopoiesis	4.33822e-05	0.000680468	24
GO:1905477	positive regulation of protein localization to membrane	4.33822e-05	0.000680468	24
GO:0008088	axo-dendritic transport	4.36364e-05	0.00068271	20
GO:0046394	carboxylic acid biosynthetic process	4.4508e-05	0.000694574	48
GO:0045746	negative regulation of Notch signaling pathway	4.46366e-05	0.000694813	12
GO:0006874	cellular calcium ion homeostasis	4.54258e-05	0.000705307	71
GO:0031016	pancreas development	4.66787e-05	0.000721109	21
GO:0070301	cellular response to hydrogen peroxide	4.66787e-05	0.000721109	21
GO:0034614	cellular response to reactive oxygen species	4.69944e-05	0.000724162	28
GO:0008202	steroid metabolic process	4.74119e-05	0.000728766	53
GO:0044843	cell cycle G1/S phase transition	4.91051e-05	0.000752903	38
GO:0002244	hematopoietic progenitor cell differentiation	4.94481e-05	0.000756273	32
GO:0051259	protein complex oligomerization	5.08338e-05	0.000773522	41
GO:0032259	methylation	5.08481e-05	0.000773522	56
GO:0090150	establishment of protein localization to membrane	5.09543e-05	0.000773522	43
GO:0007179	transforming growth factor beta receptor signaling pathway	5.43773e-05	0.000821419	34
GO:0050796	regulation of insulin secretion	5.43773e-05	0.000821419	34
GO:0051047	positive regulation of secretion	5.49399e-05	0.000827878	62
GO:0051650	establishment of vesicle localization	5.55382e-05	0.000834843	30
GO:0000082	G1/S transition of mitotic cell cycle	5.63382e-05	0.000844798	35
GO:0010718	positive regulation of epithelial to mesenchymal transition	5.69343e-05	0.000851654	14
GO:0010659	cardiac muscle cell apoptotic process	5.78549e-05	0.000863319	16
GO:0009267	cellular response to starvation	5.92464e-05	0.000881937	31
GO:0003012	muscle system process	6.07161e-05	0.000899449	63
GO:0051090	regulation of DNA-binding transcription factor activity	6.07161e-05	0.000899449	63
GO:0016197	endosomal transport	6.10056e-05	0.00090156	39
GO:0071478	cellular response to radiation	6.25447e-05	0.000922083	32
GO:0030851	granulocyte differentiation	6.89922e-05	0.0010147	13
GO:0034765	regulation of ion transmembrane transport	7.14681e-05	0.0010486	71
GO:1990573	potassium ion import across plasma membrane	7.31398e-05	0.00107056	14
GO:2001233	regulation of apoptotic signaling pathway	7.37803e-05	0.00107737	60
GO:0046660	female sex differentiation	7.50917e-05	0.00109391	29
GO:0048640	negative regulation of developmental growth	7.52907e-05	0.00109421	26
GO:0045185	maintenance of protein location	7.89894e-05	0.00114525	22
GO:0062012	regulation of small molecule metabolic process	8.00826e-05	0.00115837	56
GO:0021877	forebrain neuron fate commitment	8.12292e-05	0.00116943	6
GO:0030853	negative regulation of granulocyte differentiation	8.12292e-05	0.00116943	6
GO:0042098	T cell proliferation	8.14319e-05	0.00116961	38
GO:0050920	regulation of chemotaxis	8.18899e-05	0.00117344	39
GO:0043588	skin development	8.2562e-05	0.00118031	47
GO:0045787	positive regulation of cell cycle	8.50259e-05	0.00121271	52
GO:0003279	cardiac septum development	8.61497e-05	0.00122588	26
GO:0007018	microtubule-based movement	8.73697e-05	0.00124037	61
GO:0071902	positive regulation of protein serine/threonine kinase activity	8.79983e-05	0.0012451	36
GO:0051648	vesicle localization	8.81094e-05	0.0012451	32
GO:0001947	heart looping	8.88905e-05	0.00125038	16
GO:0021575	hindbrain morphogenesis	8.88905e-05	0.00125038	16
GO:0048469	cell maturation	8.91338e-05	0.00125093	37
GO:0031128	developmental induction	8.98936e-05	0.00125872	13
GO:0034446	substrate adhesion-dependent cell spreading	9.22013e-05	0.00128809	23
GO:1902110	positive regulation of mitochondrial membrane permeability involved in apoptotic process	9.25714e-05	0.00129032	11
GO:0021903	rostrocaudal neural tube patterning	9.28735e-05	0.00129159	7
GO:0006694	steroid biosynthetic process	9.46487e-05	0.00131034	31
GO:0051250	negative regulation of lymphocyte activation	9.46487e-05	0.00131034	31
GO:1905475	regulation of protein localization to membrane	9.59066e-05	0.00132476	35
GO:0002699	positive regulation of immune effector process	9.75541e-05	0.00134449	47
GO:0050868	negative regulation of T cell activation	9.83893e-05	0.00135296	26
GO:0003143	embryonic heart tube morphogenesis	0.00010143	0.00139166	17
GO:0002695	negative regulation of leukocyte activation	0.000106333	0.00145452	35
GO:0001570	vasculogenesis	0.000106613	0.00145452	21
GO:0019318	hexose metabolic process	0.000106724	0.00145452	42
GO:0032869	cellular response to insulin stimulus	0.000107762	0.00146542	36
GO:0050870	positive regulation of T cell activation	0.000108665	0.00147289	37
GO:0001755	neural crest cell migration	0.000109272	0.00147289	16
GO:0010658	striated muscle cell apoptotic process	0.000109272	0.00147289	16
GO:1901016	regulation of potassium ion transmembrane transporter activity	0.000109272	0.00147289	16
GO:0005996	monosaccharide metabolic process	0.000112998	0.00151977	44
GO:0008089	anterograde axonal transport	0.000117912	0.00157894	14
GO:0048806	genitalia development	0.000117912	0.00157894	14
GO:0007160	cell-matrix adhesion	0.000120032	0.00160062	38
GO:0050878	regulation of body fluid levels	0.000120053	0.00160062	55
GO:0097193	intrinsic apoptotic signaling pathway	0.000121341	0.00161428	48
GO:0007369	gastrulation	0.00012273	0.00162348	32
GO:1903317	regulation of protein maturation	0.000122826	0.00162348	17
GO:2000514	regulation of CD4-positive, alpha-beta T cell activation	0.000122826	0.00162348	17
GO:0071482	cellular response to light stimulus	0.000123322	0.00162652	23
GO:0003156	regulation of animal organ formation	0.000125753	0.00165502	11
GO:0030308	negative regulation of cell growth	0.000130302	0.00171123	35
GO:0008154	actin polymerization or depolymerization	0.000131981	0.00172957	37
GO:0001658	branching involved in ureteric bud morphogenesis	0.000133621	0.00174733	16
GO:0010506	regulation of autophagy	0.000139025	0.00181413	42
GO:0045862	positive regulation of proteolysis	0.000139478	0.00181617	53
GO:0060998	regulation of dendritic spine development	0.000139935	0.00181827	19
GO:0021549	cerebellum development	0.000142128	0.00184286	23
GO:0051445	regulation of meiotic cell cycle	0.000142512	0.00184394	15
GO:0055067	monovalent inorganic cation homeostasis	0.00014294	0.00184558	30
GO:0002320	lymphoid progenitor cell differentiation	0.000144061	0.00185615	9
GO:0032006	regulation of TOR signaling	0.000144613	0.00185936	22
GO:0051101	regulation of DNA binding	0.000151992	0.0019481	25
GO:0098739	import across plasma membrane	0.000152151	0.0019481	32
GO:0042060	wound healing	0.000155111	0.00198066	54
GO:0048675	axon extension	0.00015534	0.00198066	27
GO:0006836	neurotransmitter transport	0.000156218	0.00198772	40
GO:0030323	respiratory tube development	0.000157898	0.00200494	39
GO:0032835	glomerulus development	0.000162569	0.00205575	16
GO:0051148	negative regulation of muscle cell differentiation	0.000162569	0.00205575	16
GO:0021892	cerebral cortex GABAergic interneuron differentiation	0.000165026	0.00208006	6
GO:0072384	organelle transport along microtubule	0.00016517	0.00208006	19
GO:1902686	mitochondrial outer membrane permeabilization involved in programmed cell death	0.000168536	0.0021181	11
GO:0043161	proteasome-mediated ubiquitin-dependent protein catabolic process	0.000171383	0.00214947	61
GO:0006487	protein N-linked glycosylation	0.000175322	0.00218992	15
GO:1900024	regulation of substrate adhesion-dependent cell spreading	0.000175322	0.00218992	15
GO:0009880	embryonic pattern specification	0.00017774	0.00221112	17
GO:0010822	positive regulation of mitochondrion organization	0.00017774	0.00221112	17
GO:0007292	female gamete generation	0.000178575	0.002217	30
GO:0010828	positive regulation of glucose transmembrane transport	0.000184692	0.00226543	14
GO:0014014	negative regulation of gliogenesis	0.000184692	0.00226543	14
GO:0038066	p38MAPK cascade	0.000184692	0.00226543	14
GO:0043392	negative regulation of DNA binding	0.000184692	0.00226543	14
GO:0048483	autonomic nervous system development	0.000184692	0.00226543	14
GO:2000351	regulation of endothelial cell apoptotic process	0.000184692	0.00226543	14
GO:0110053	regulation of actin filament organization	0.000186728	0.00228583	44
GO:0000910	cytokinesis	0.000187739	0.00229363	32
GO:0048489	synaptic vesicle transport	0.000188501	0.00229837	13
GO:0016236	macroautophagy	0.000192571	0.00233965	37
GO:1901658	glycosyl compound catabolic process	0.00019265	0.00233965	10
GO:0042445	hormone metabolic process	0.000193332	0.00234329	36
GO:0043433	negative regulation of DNA-binding transcription factor activity	0.000199206	0.00240973	30
GO:0072010	glomerular epithelium development	0.000201017	0.00242684	8
GO:0006402	mRNA catabolic process	0.000209214	0.00251696	38
GO:0043414	macromolecule methylation	0.000209302	0.00251696	48
GO:0007281	germ cell development	0.000211367	0.00253682	55
GO:0008542	visual learning	0.00021246	0.00254495	17
GO:0016579	protein deubiquitination	0.000214682	0.00256157	23
GO:0035710	CD4-positive, alpha-beta T cell activation	0.000214682	0.00256157	23
GO:0007006	mitochondrial membrane organization	0.000221738	0.0026355	22
GO:0090263	positive regulation of canonical Wnt signaling pathway	0.000221738	0.0026355	22
GO:0045686	negative regulation of glial cell differentiation	0.000223052	0.002646	11
GO:0036473	cell death in response to oxidative stress	0.000226715	0.00267908	21
GO:0060021	roof of mouth development	0.000226715	0.00267908	21
GO:0002088	lens development in camera-type eye	0.000228988	0.00270074	20
GO:0048659	smooth muscle cell proliferation	0.000230589	0.0027144	32
GO:0099111	microtubule-based transport	0.000234082	0.00275024	35
GO:0032527	protein exit from endoplasmic reticulum	0.000236732	0.00275717	12
GO:0072595	maintenance of protein localization in organelle	0.000236732	0.00275717	12
GO:0035966	response to topologically incorrect protein	0.00023716	0.00275717	26
GO:0055076	transition metal ion homeostasis	0.00023716	0.00275717	26
GO:0030517	negative regulation of axon extension	0.000237369	0.00275717	13
GO:0090317	negative regulation of intracellular protein transport	0.000237369	0.00275717	13
GO:0010948	negative regulation of cell cycle process	0.0002379	0.00275811	44
GO:0038061	NIK/NF-kappaB signaling	0.000245262	0.0028381	23
GO:0044262	cellular carbohydrate metabolic process	0.000249748	0.00288302	45
GO:0030324	lung development	0.000250084	0.00288302	38
GO:1903828	negative regulation of cellular protein localization	0.000251983	0.00289946	25
GO:0099518	vesicle cytoskeletal trafficking	0.000252934	0.0029036	17
GO:0006006	glucose metabolic process	0.00025329	0.0029036	37
GO:0042593	glucose homeostasis	0.000257571	0.00294717	44
GO:0140115	export across plasma membrane	0.000260965	0.00297598	15
GO:0099633	protein localization to postsynaptic specialization membrane	0.000261545	0.00297598	10
GO:0099645	neurotransmitter receptor localization to postsynaptic specialization membrane	0.000261545	0.00297598	10
GO:0034655	nucleobase-containing compound catabolic process	0.000264782	0.00300097	56
GO:0051480	regulation of cytosolic calcium ion concentration	0.000264782	0.00300097	56
GO:0006605	protein targeting	0.000265209	0.00300097	43
GO:0061053	somite development	0.000265806	0.00300219	20
GO:0051224	negative regulation of protein transport	0.000267098	0.00301123	26
GO:0021543	pallium development	0.000268072	0.00301667	29
GO:0030183	B cell differentiation	0.000274433	0.0030826	30
GO:0003007	heart morphogenesis	0.000278691	0.00311694	44
GO:0033500	carbohydrate homeostasis	0.000278691	0.00311694	44
GO:0048660	regulation of smooth muscle cell proliferation	0.000279015	0.00311694	31
GO:0051348	negative regulation of transferase activity	0.000279652	0.00311837	41
GO:0051235	maintenance of location	0.000280465	0.00312176	50
GO:0048701	embryonic cranial skeleton morphogenesis	0.000281779	0.00313071	14
GO:0061371	determination of heart left/right asymmetry	0.000284498	0.00315521	16
GO:0031532	actin cytoskeleton reorganization	0.000291429	0.00321073	22
GO:0030970	retrograde protein transport, ER to cytosol	0.000291599	0.00321073	9
GO:1901018	positive regulation of potassium ion transmembrane transporter activity	0.000291599	0.00321073	9
GO:1903513	endoplasmic reticulum to cytosol transport	0.000291599	0.00321073	9
GO:0098962	regulation of postsynaptic neurotransmitter receptor activity	0.000299137	0.00328782	8
GO:0010770	positive regulation of cell morphogenesis involved in differentiation	0.000301056	0.0032971	21
GO:0021761	limbic system development	0.000301056	0.0032971	21
GO:0046620	regulation of organ growth	0.000301821	0.00329958	24
GO:0051495	positive regulation of cytoskeleton organization	0.000302765	0.00330401	37
GO:0046929	negative regulation of neurotransmitter secretion	0.000304837	0.00331483	6
GO:2001054	negative regulation of mesenchymal cell apoptotic process	0.000304837	0.00331483	6
GO:0016042	lipid catabolic process	0.000313847	0.00340676	49
GO:0050890	cognition	0.000317877	0.00344441	52
GO:0090090	negative regulation of canonical Wnt signaling pathway	0.000321001	0.00347214	25
GO:0099175	regulation of postsynapse organization	0.000332983	0.0035954	22
GO:1901888	regulation of cell junction assembly	0.000335484	0.00361603	36
GO:0006936	muscle contraction	0.000339766	0.00365576	47
GO:0046631	alpha-beta T cell activation	0.000341412	0.00366704	31
GO:1902107	positive regulation of leukocyte differentiation	0.000343262	0.00367204	32
GO:1903708	positive regulation of hemopoiesis	0.000343262	0.00367204	32
GO:0010665	regulation of cardiac muscle cell apoptotic process	0.000344871	0.00367204	14
GO:0072577	endothelial cell apoptotic process	0.000344871	0.00367204	14
GO:1903539	protein localization to postsynaptic membrane	0.000344871	0.00367204	14
GO:0003015	heart process	0.000346295	0.00368081	39
GO:0048535	lymph node development	0.000349901	0.00369353	10
GO:0060561	apoptotic process involved in morphogenesis	0.000349901	0.00369353	10
GO:1901532	regulation of hematopoietic progenitor cell differentiation	0.000349901	0.00369353	10
GO:2000515	negative regulation of CD4-positive, alpha-beta T cell activation	0.000349901	0.00369353	10
GO:0006766	vitamin metabolic process	0.000354328	0.00372743	17
GO:0021766	hippocampus development	0.000354328	0.00372743	17
GO:0050900	leukocyte migration	0.000355105	0.00372921	54
GO:0000086	G2/M transition of mitotic cell cycle	0.000361377	0.00378813	25
GO:0046651	lymphocyte proliferation	0.000361951	0.00378813	49
GO:0021988	olfactory lobe development	0.000368159	0.00384654	13
GO:0035794	positive regulation of mitochondrial membrane permeability	0.000377442	0.00392169	11
GO:0072210	metanephric nephron development	0.000377442	0.00392169	11
GO:2000144	positive regulation of DNA-templated transcription, initiation	0.000377442	0.00392169	11
GO:0009855	determination of bilateral symmetry	0.000377909	0.00392169	26
GO:0010559	regulation of glycoprotein biosynthetic process	0.000381077	0.00394122	12
GO:0046326	positive regulation of glucose import	0.000381077	0.00394122	12
GO:0048661	positive regulation of smooth muscle cell proliferation	0.00039591	0.00408773	21
GO:0090257	regulation of muscle system process	0.000398135	0.00409691	40
GO:0099003	vesicle-mediated transport in synapse	0.000398135	0.00409691	40
GO:0016482	cytosolic transport	0.000401406	0.00410852	28
GO:0010165	response to X-ray	0.000402612	0.00410852	9
GO:0021871	forebrain regionalization	0.000402612	0.00410852	9
GO:0030201	heparan sulfate proteoglycan metabolic process	0.000402612	0.00410852	9
GO:0051307	meiotic chromosome separation	0.000402612	0.00410852	9
GO:0048146	positive regulation of fibroblast proliferation	0.000404042	0.00410944	16
GO:0050771	negative regulation of axonogenesis	0.000404042	0.00410944	16
GO:0006401	RNA catabolic process	0.000406021	0.00412273	42
GO:0050953	sensory perception of light stimulus	0.000408767	0.00414282	29
GO:0045621	positive regulation of lymphocyte differentiation	0.000409351	0.00414282	23
GO:0007250	activation of NF-kappaB-inducing kinase activity	0.000412787	0.00414341	7
GO:0038092	nodal signaling pathway	0.000412787	0.00414341	7
GO:0042407	cristae formation	0.000412787	0.00414341	7
GO:0071498	cellular response to fluid shear stress	0.000412787	0.00414341	7
GO:1904748	regulation of apoptotic process involved in development	0.000412787	0.00414341	7
GO:0001890	placenta development	0.000413511	0.0041439	30
GO:0050821	protein stabilization	0.000416119	0.00415883	32
GO:0031667	response to nutrient levels	0.000417022	0.00415883	52
GO:0007632	visual behavior	0.000417036	0.00415883	17
GO:0040014	regulation of multicellular organism growth	0.00041792	0.00416088	19
GO:0062237	protein localization to postsynapse	0.000419659	0.00417142	14
GO:0009799	specification of symmetry	0.000422935	0.00418365	26
GO:0030218	erythrocyte differentiation	0.000422935	0.00418365	26
GO:0046328	regulation of JNK cascade	0.000422935	0.00418365	26
GO:0060271	cilium assembly	0.000427113	0.00421817	50
GO:0050679	positive regulation of epithelial cell proliferation	0.000444064	0.00437853	35
GO:0002065	columnar/cuboidal epithelial cell differentiation	0.000452425	0.00444329	21
GO:0010970	transport along microtubule	0.000452805	0.00444329	29
GO:0042770	signal transduction in response to DNA damage	0.000452805	0.00444329	29
GO:1902115	regulation of organelle assembly	0.000454646	0.00445422	33
GO:0030041	actin filament polymerization	0.000457439	0.00447444	32
GO:0040036	regulation of fibroblast growth factor receptor signaling pathway	0.000461783	0.00450974	10
GO:0090316	positive regulation of intracellular protein transport	0.000472608	0.0046008	26
GO:1904950	negative regulation of establishment of protein localization	0.000472608	0.0046008	26
GO:0010976	positive regulation of neuron projection development	0.000476047	0.00462693	36
GO:0001569	branching involved in blood vessel morphogenesis	0.000477449	0.00462883	12
GO:0032943	mononuclear cell proliferation	0.000478449	0.00462883	49
GO:0001541	ovarian follicle development	0.000478506	0.00462883	16
GO:0097581	lamellipodium organization	0.000482835	0.00466034	19
GO:0002931	response to ischemia	0.000483284	0.00466034	11
GO:0007611	learning or memory	0.000486986	0.00468427	47
GO:0008543	fibroblast growth factor receptor signaling pathway	0.000489087	0.00468427	17
GO:1901216	positive regulation of neuron death	0.000489157	0.00468427	24
GO:0060191	regulation of lipase activity	0.000489856	0.00468427	18
GO:0060541	respiratory system development	0.000490128	0.00468427	41
GO:0001892	embryonic placenta development	0.000490347	0.00468427	22
GO:0043524	negative regulation of neuron apoptotic process	0.000504366	0.0048107	31
GO:0021587	cerebellum morphogenesis	0.000507842	0.00483632	14
GO:0070646	protein modification by small protein removal	0.000510522	0.00485431	25
GO:0032486	Rap protein signal transduction	0.000522956	0.00495717	6
GO:0051639	actin filament network formation	0.000522956	0.00495717	6
GO:1901988	negative regulation of cell cycle phase transition	0.000536555	0.00507823	38
GO:0060193	positive regulation of lipase activity	0.000544041	0.00514114	15
GO:0061013	regulation of mRNA catabolic process	0.00054851	0.0051754	28
GO:0051099	positive regulation of binding	0.0005511	0.00519185	32
GO:0050770	regulation of axonogenesis	0.000554539	0.00521623	31
GO:0043535	regulation of blood vessel endothelial cell migration	0.000556297	0.00522476	19
GO:0033673	negative regulation of kinase activity	0.000564222	0.00528505	36
GO:0007405	neuroblast proliferation	0.000564439	0.00528505	16
GO:0035418	protein localization to synapse	0.000568088	0.00531111	18
GO:0010256	endomembrane system organization	0.000587888	0.00548784	66
GO:0016570	histone modification	0.000589542	0.00549492	63
GO:1903829	positive regulation of cellular protein localization	0.000594925	0.0055359	42
GO:0006575	cellular modified amino acid metabolic process	0.000596646	0.0055359	33
GO:0060491	regulation of cell projection assembly	0.000596646	0.0055359	33
GO:0060047	heart contraction	0.000598095	0.00554096	37
GO:0001958	endochondral ossification	0.000601796	0.00555009	10
GO:0010863	positive regulation of phospholipase C activity	0.000601796	0.00555009	10
GO:0036075	replacement ossification	0.000601796	0.00555009	10
GO:0007601	visual perception	0.000607109	0.00559069	28
GO:0032388	positive regulation of intracellular transport	0.000609055	0.0056002	31
GO:0010662	regulation of striated muscle cell apoptotic process	0.000611292	0.00560397	14
GO:0046902	regulation of mitochondrial membrane permeability	0.000611292	0.00560397	14
GO:0097061	dendritic spine organization	0.000615229	0.00563164	20
GO:0032874	positive regulation of stress-activated MAPK cascade	0.000616225	0.00563235	24
GO:0035751	regulation of lysosomal lumen pH	0.000623093	0.00566592	7
GO:0070102	interleukin-6-mediated signaling pathway	0.000623093	0.00566592	7
GO:0010563	negative regulation of phosphorus metabolic process	0.000623593	0.00566592	62
GO:0045936	negative regulation of phosphate metabolic process	0.000623593	0.00566592	62
GO:0006986	response to unfolded protein	0.000628181	0.00569916	22
GO:0008589	regulation of smoothened signaling pathway	0.000639216	0.00578217	19
GO:0009798	axis specification	0.000639216	0.00578217	19
GO:0001707	mesoderm formation	0.000646163	0.00581073	15
GO:0030330	DNA damage response, signal transduction by p53 class mediator	0.000646163	0.00581073	15
GO:0060350	endochondral bone morphogenesis	0.000646163	0.00581073	15
GO:0060688	regulation of morphogenesis of a branching structure	0.000646163	0.00581073	15
GO:0018209	peptidyl-serine modification	0.000658842	0.00591608	52
GO:0034764	positive regulation of transmembrane transport	0.000661062	0.00592733	39
GO:0010595	positive regulation of endothelial cell migration	0.000666127	0.00594176	21
GO:0106027	neuron projection organization	0.000666127	0.00594176	21
GO:0098657	import into cell	0.000666546	0.00594176	36
GO:0099504	synaptic vesicle cycle	0.000666546	0.00594176	36
GO:0042692	muscle cell differentiation	0.000695699	0.00619263	59
GO:0001704	formation of primary germ layer	0.000701485	0.0062081	20
GO:0001708	cell fate specification	0.000701485	0.0062081	20
GO:0060395	SMAD protein signal transduction	0.000701485	0.0062081	20
GO:0150115	cell-substrate junction organization	0.000701485	0.0062081	20
GO:1903319	positive regulation of protein maturation	0.000729123	0.00644339	9
GO:0021772	olfactory bulb development	0.000732413	0.00644597	12
GO:1903018	regulation of glycoprotein metabolic process	0.000732413	0.00644597	12
GO:0033077	T cell differentiation in thymus	0.000732568	0.00644597	19
GO:0008643	carbohydrate transport	0.000735964	0.00646657	27
GO:0010675	regulation of cellular carbohydrate metabolic process	0.000740969	0.00650124	28
GO:0005976	polysaccharide metabolic process	0.000754539	0.00661084	21
GO:0008361	regulation of cell size	0.000760356	0.0066523	34
GO:0070613	regulation of protein processing	0.00076414	0.00667588	15
GO:0007431	salivary gland development	0.000770044	0.00669882	11
GO:0003158	endothelium development	0.000771134	0.00669882	24
GO:0007368	determination of left/right symmetry	0.000771134	0.00669882	24
GO:0070304	positive regulation of stress-activated protein kinase signaling cascade	0.000771134	0.00669882	24
GO:0006749	glutathione metabolic process	0.000772918	0.00670482	17
GO:0045577	regulation of B cell differentiation	0.000775099	0.00671424	10
GO:1904375	regulation of protein localization to cell periphery	0.000791539	0.00684698	25
GO:0006304	DNA modification	0.000797975	0.00689293	20
GO:0046486	glycerolipid metabolic process	0.000803972	0.00693497	53
GO:0009411	response to UV	0.000805581	0.00693909	26
GO:0090407	organophosphate biosynthetic process	0.000820897	0.0070611	64
GO:2000116	regulation of cysteine-type endopeptidase activity	0.000824925	0.00708581	37
GO:0007517	muscle organ development	0.000838331	0.00719089	51
GO:2000561	regulation of CD4-positive, alpha-beta T cell proliferation	0.000845517	0.00723462	6
GO:0034405	response to fluid shear stress	0.000845789	0.00723462	8
GO:0046634	regulation of alpha-beta T cell activation	0.000852902	0.0072853	21
GO:0042326	negative regulation of phosphorylation	0.000866273	0.00738922	55
GO:0032024	positive regulation of insulin secretion	0.000870529	0.00738999	18
GO:0034644	cellular response to UV	0.000870529	0.00738999	18
GO:0031663	lipopolysaccharide-mediated signaling pathway	0.000872388	0.00738999	14
GO:0035306	positive regulation of dephosphorylation	0.000872388	0.00738999	14
GO:0045620	negative regulation of lymphocyte differentiation	0.000872388	0.00738999	14
GO:0060042	retina morphogenesis in camera-type eye	0.000894455	0.00756648	17
GO:0021782	glial cell development	0.000897619	0.00757483	22
GO:0001505	regulation of neurotransmitter levels	0.000897913	0.00757483	39
GO:0042130	negative regulation of T cell proliferation	0.000905646	0.00760888	16
GO:0097120	receptor localization to synapse	0.000905646	0.00760888	16
GO:0090288	negative regulation of cellular response to growth factor stimulus	0.000905671	0.00760888	20
GO:0010544	negative regulation of platelet activation	0.000910183	0.00763632	7
GO:1902903	regulation of supramolecular fiber organization	0.000914551	0.00766249	54
GO:0002697	regulation of immune effector process	0.00092637	0.00775092	58
GO:0120032	regulation of plasma membrane bounded cell projection assembly	0.000941048	0.00786301	32
GO:0044242	cellular lipid catabolic process	0.000949602	0.00792369	35
GO:0008064	regulation of actin polymerization or depolymerization	0.000958431	0.00793966	31
GO:0007530	sex determination	0.00095904	0.00793966	9
GO:0043153	entrainment of circadian clock by photoperiod	0.00095904	0.00793966	9
GO:0097345	mitochondrial outer membrane permeabilization	0.00095904	0.00793966	9
GO:0010092	specification of animal organ identity	0.000959284	0.00793966	11
GO:1900744	regulation of p38MAPK cascade	0.000959284	0.00793966	11
GO:0042129	regulation of T cell proliferation	0.000972779	0.0080405	30
GO:0031331	positive regulation of cellular catabolic process	0.000980598	0.00809422	58
GO:0046580	negative regulation of Ras protein signal transduction	0.000984087	0.00810122	13
GO:0048713	regulation of oligodendrocyte differentiation	0.000984087	0.00810122	13
GO:0008045	motor neuron axon guidance	0.000987425	0.00810693	10
GO:1904037	positive regulation of epithelial cell apoptotic process	0.000987425	0.00810693	10
GO:0044272	sulfur compound biosynthetic process	0.000997983	0.00818266	18
GO:0072330	monocarboxylic acid biosynthetic process	0.00100201	0.00820474	33
GO:0006283	transcription-coupled nucleotide-excision repair	0.0010126	0.00824739	5
GO:0007603	phototransduction, visible light	0.0010126	0.00824739	5
GO:0072070	loop of Henle development	0.0010126	0.00824739	5
GO:0098883	synapse pruning	0.0010126	0.00824739	5
GO:1903078	positive regulation of protein localization to plasma membrane	0.0010347	0.00841622	14
GO:2001234	negative regulation of apoptotic signaling pathway	0.00104168	0.00842887	37
GO:0031929	TOR signaling	0.00104176	0.00842887	23
GO:0061387	regulation of extent of cell growth	0.00104176	0.00842887	23
GO:0090101	negative regulation of transmembrane receptor protein serine/threonine kinase signaling pathway	0.00104176	0.00842887	23
GO:1904377	positive regulation of protein localization to cell periphery	0.00105548	0.00852865	15
GO:0032271	regulation of protein polymerization	0.00107827	0.00870136	36
GO:0030516	regulation of axon extension	0.00108314	0.00872919	21
GO:0035050	embryonic heart tube development	0.00114101	0.00917806	18
GO:0006312	mitotic recombination	0.00114632	0.00917806	8
GO:0035024	negative regulation of Rho protein signal transduction	0.00114632	0.00917806	8
GO:0051457	maintenance of protein location in nucleus	0.00114632	0.00917806	8
GO:0090344	negative regulation of cell aging	0.00114632	0.00917806	8
GO:0017145	stem cell division	0.00118534	0.00944116	11
GO:0045880	positive regulation of smoothened signaling pathway	0.00118534	0.00944116	11
GO:0046636	negative regulation of alpha-beta T cell activation	0.00118534	0.00944116	11
GO:1900026	positive regulation of substrate adhesion-dependent cell spreading	0.00118534	0.00944116	11
GO:0002090	regulation of receptor internalization	0.00121939	0.00967993	16
GO:0006400	tRNA modification	0.00121939	0.00967993	16
GO:0006893	Golgi to plasma membrane transport	0.00122163	0.00967993	14
GO:0030865	cortical cytoskeleton organization	0.00122163	0.00967993	14
GO:0044264	cellular polysaccharide metabolic process	0.00123249	0.00974595	19
GO:0048332	mesoderm morphogenesis	0.00123314	0.00974595	15
GO:0030832	regulation of actin filament length	0.00124313	0.00975234	31
GO:0006767	water-soluble vitamin metabolic process	0.00124438	0.00975234	9
GO:0009648	photoperiodism	0.00124438	0.00975234	9
GO:2000352	negative regulation of endothelial cell apoptotic process	0.00124438	0.00975234	9
GO:0002335	mature B cell differentiation	0.00124508	0.00975234	10
GO:0048846	axon extension involved in axon guidance	0.00124508	0.00975234	10
GO:1902284	neuron projection extension involved in neuron projection guidance	0.00124508	0.00975234	10
GO:0018105	peptidyl-serine phosphorylation	0.00125849	0.00984481	48
GO:0090277	positive regulation of peptide hormone secretion	0.00126138	0.00985483	22
GO:0070661	leukocyte proliferation	0.00128028	0.00998973	50

## Sheet: 2cell K9 only
ID	Description	pvalue	p.adjust	Count
GO:0032412	regulation of ion transmembrane transporter activity	3.35156e-11	6.15006e-08	21
GO:0006814	sodium ion transport	3.41102e-11	6.15006e-08	20
GO:0022898	regulation of transmembrane transporter activity	6.56696e-11	7.89348e-08	21
GO:0034765	regulation of ion transmembrane transport	1.55207e-10	1.15871e-07	27
GO:0032409	regulation of transporter activity	1.60664e-10	1.15871e-07	21
GO:0034767	positive regulation of ion transmembrane transport	3.19004e-10	1.91722e-07	17
GO:0034764	positive regulation of transmembrane transport	4.41271e-10	2.27317e-07	19
GO:1904062	regulation of cation transmembrane transport	2.08654e-09	9.40507e-07	22
GO:0043270	positive regulation of ion transport	5.98597e-09	2.39838e-06	20
GO:0010959	regulation of metal ion transport	4.01461e-08	1.44767e-05	22
GO:0032414	positive regulation of ion transmembrane transporter activity	5.56425e-08	1.82406e-05	12
GO:0032411	positive regulation of transporter activity	1.10274e-07	3.06765e-05	12
GO:1901888	regulation of cell junction assembly	1.10592e-07	3.06765e-05	15
GO:1904064	positive regulation of cation transmembrane transport	2.09287e-07	5.39065e-05	13
GO:0035725	sodium ion transmembrane transport	3.52102e-07	8.46454e-05	12
GO:2001257	regulation of cation channel activity	4.0478e-07	9.12272e-05	13
GO:0002028	regulation of sodium ion transport	3.23109e-06	0.000685372	9
GO:2000649	regulation of sodium ion transmembrane transporter activity	5.57016e-06	0.00111589	7
GO:2001259	positive regulation of cation channel activity	9.40279e-06	0.00165141	8
GO:0035296	regulation of tube diameter	9.61717e-06	0.00165141	11
GO:0097746	blood vessel diameter maintenance	9.61717e-06	0.00165141	11
GO:0035150	regulation of tube size	1.01629e-05	0.00166579	11
GO:1902305	regulation of sodium ion transmembrane transport	1.86024e-05	0.00278209	7
GO:0007411	axon guidance	1.87527e-05	0.00278209	13
GO:0097485	neuron projection guidance	1.95402e-05	0.00278209	13
GO:2000650	negative regulation of sodium ion transmembrane transporter activity	2.04825e-05	0.00278209	4
GO:0008202	steroid metabolic process	2.16024e-05	0.00278209	15
GO:0022604	regulation of cell morphogenesis	2.16024e-05	0.00278209	15
GO:0050673	epithelial cell proliferation	2.58013e-05	0.00320825	18
GO:1902306	negative regulation of sodium ion transmembrane transport	2.76598e-05	0.00332471	4
GO:0002029	desensitization of G protein-coupled receptor signaling pathway	3.03742e-05	0.00337389	5
GO:0022401	negative adaptation of signaling pathway	3.03742e-05	0.00337389	5
GO:0007631	feeding behavior	3.08758e-05	0.00337389	9
GO:0007200	phospholipase C-activating G protein-coupled receptor signaling pathway	3.63701e-05	0.00370072	8
GO:0034329	cell junction assembly	3.66136e-05	0.00370072	17
GO:0003018	vascular process in circulatory system	3.69456e-05	0.00370072	12
GO:0023058	adaptation of signaling pathway	4.20641e-05	0.00409954	5
GO:0051222	positive regulation of protein transport	4.40431e-05	0.00417946	14
GO:0050678	regulation of epithelial cell proliferation	4.60598e-05	0.00425876	16
GO:0048736	appendage development	5.39301e-05	0.00474322	11
GO:0060173	limb development	5.39301e-05	0.00474322	11
GO:0006836	neurotransmitter transport	5.53847e-05	0.00475517	12
GO:0043271	negative regulation of ion transport	7.0013e-05	0.00572709	10
GO:0035107	appendage morphogenesis	7.3408e-05	0.00572709	10
GO:0035108	limb morphogenesis	7.3408e-05	0.00572709	10
GO:0042391	regulation of membrane potential	7.43233e-05	0.00572709	17
GO:1904951	positive regulation of establishment of protein localization	7.4646e-05	0.00572709	14
GO:0002031	G protein-coupled receptor internalization	9.35129e-05	0.00674415	4
GO:0010766	negative regulation of sodium ion transport	9.35129e-05	0.00674415	4
GO:0060973	cell migration involved in heart development	9.35129e-05	0.00674415	4
GO:0034754	cellular hormone metabolic process	0.000116567	0.00824197	8
GO:0010810	regulation of cell-substrate adhesion	0.000123236	0.00854595	11
GO:0050730	regulation of peptidyl-tyrosine phosphorylation	0.000125612	0.00854637	12
GO:0007409	axonogenesis	0.000129589	0.00865368	17
GO:0022612	gland morphogenesis	0.000136185	0.00892881	9
GO:1901890	positive regulation of cell junction assembly	0.00015518	0.00994476	8
GO:0006820	anion transport	0.000157197	0.00994476	17

## Sheet: 2cell mixed solo ac
ID	Description	pvalue	p.adjust	Count
GO:0001570	vasculogenesis	4.28352e-06	0.00979436	7
GO:0007409	axonogenesis	6.79221e-06	0.00979436	14

## Sheet: 4cell K27K18K9
ID	Description	pvalue	p.adjust	Count
GO:0022613	ribonucleoprotein complex biogenesis	3.87397e-116	2.46191e-112	300
GO:0042254	ribosome biogenesis	1.19453e-94	3.7956e-91	226
GO:0034470	ncRNA processing	1.66641e-90	3.53002e-87	252
GO:0034660	ncRNA metabolic process	9.4064e-83	1.49444e-79	281
GO:0006281	DNA repair	1.25368e-81	1.59343e-78	296
GO:0006397	mRNA processing	6.56022e-81	6.94837e-78	285
GO:0006364	rRNA processing	5.25615e-75	4.77184e-72	169
GO:0016072	rRNA metabolic process	8.91269e-72	7.08002e-69	171
GO:0008380	RNA splicing	1.99797e-70	1.41079e-67	244
GO:0006325	chromatin organization	4.40019e-63	2.79632e-60	264
GO:0016570	histone modification	2.80397e-62	1.61993e-59	257
GO:0044770	cell cycle phase transition	8.64606e-57	4.57881e-54	260
GO:0007059	chromosome segregation	4.50879e-55	2.2041e-52	201
GO:0043161	proteasome-mediated ubiquitin-dependent protein catabolic process	6.94888e-54	3.1543e-51	231
GO:0044772	mitotic cell cycle phase transition	6.02514e-52	2.55265e-49	222
GO:0006417	regulation of translation	3.9462e-51	1.56738e-48	215
GO:0034248	regulation of cellular amide metabolic process	1.19123e-50	4.45309e-48	235
GO:0140694	non-membrane-bounded organelle assembly	6.86068e-50	2.4222e-47	207
GO:0048285	organelle fission	1.89841e-47	6.34968e-45	246
GO:1901987	regulation of cell cycle phase transition	5.86182e-46	1.86259e-43	203
GO:0000375	RNA splicing, via transesterification reactions	1.02672e-45	2.83688e-43	166
GO:0000377	RNA splicing, via transesterification reactions with bulged adenosine as nucleophile	1.02672e-45	2.83688e-43	166
GO:0000398	mRNA splicing, via spliceosome	1.02672e-45	2.83688e-43	166
GO:0051052	regulation of DNA metabolic process	1.36344e-45	3.61027e-43	206
GO:0007346	regulation of mitotic cell cycle	3.53539e-45	8.98695e-43	231
GO:0000280	nuclear division	1.81694e-44	4.44101e-42	223
GO:0006310	DNA recombination	1.9016e-40	4.4758e-38	167
GO:0006260	DNA replication	2.05672e-40	4.59899e-38	149
GO:1901990	regulation of mitotic cell cycle phase transition	2.09867e-40	4.59899e-38	164
GO:0098813	nuclear chromosome segregation	5.36158e-40	1.13576e-37	156
GO:0018205	peptidyl-lysine modification	1.33008e-39	2.72666e-37	192
GO:0071826	ribonucleoprotein complex subunit organization	1.40507e-39	2.79037e-37	118
GO:0022618	ribonucleoprotein complex assembly	1.52879e-39	2.94407e-37	115
GO:0006302	double-strand break repair	3.0152e-39	5.63576e-37	144
GO:0000075	cell cycle checkpoint signaling	6.33884e-39	1.15095e-36	116
GO:0006913	nucleocytoplasmic transport	7.44272e-39	1.27834e-36	174
GO:0051169	nuclear transport	7.44272e-39	1.27834e-36	174
GO:1903311	regulation of mRNA metabolic process	1.17338e-37	1.96232e-35	160
GO:0072594	establishment of protein localization to organelle	6.75038e-37	1.09997e-34	202
GO:0006403	RNA localization	1.13304e-36	1.80012e-34	113
GO:0010948	negative regulation of cell cycle process	1.26398e-35	1.95916e-33	153
GO:0042176	regulation of protein catabolic process	1.434e-35	2.16978e-33	190
GO:0140014	mitotic nuclear division	1.38273e-34	2.04354e-32	150
GO:0009896	positive regulation of catabolic process	2.11739e-34	3.05819e-32	222
GO:0007093	mitotic cell cycle checkpoint signaling	4.56369e-34	6.44495e-32	94
GO:0033044	regulation of chromosome organization	8.12208e-34	1.12208e-31	114
GO:0000819	sister chromatid segregation	1.14021e-33	1.54171e-31	115
GO:0000070	mitotic sister chromatid segregation	2.0797e-33	2.75343e-31	103
GO:0042770	signal transduction in response to DNA damage	3.52605e-33	4.57307e-31	106
GO:0015931	nucleobase-containing compound transport	4.28362e-33	5.44448e-31	117
GO:0045786	negative regulation of cell cycle	6.55878e-33	8.17275e-31	178
GO:0034504	protein localization to nucleus	7.18444e-33	8.78021e-31	161
GO:0000724	double-strand break repair via homologous recombination	1.30541e-32	1.56525e-30	92
GO:0032259	methylation	1.56979e-32	1.82046e-30	176
GO:0042274	ribosomal small subunit biogenesis	1.57554e-32	1.82046e-30	62
GO:2001020	regulation of response to DNA damage stimulus	3.67436e-32	4.16974e-30	126
GO:1901988	negative regulation of cell cycle phase transition	6.56477e-32	7.31914e-30	133
GO:0000725	recombinational repair	7.82199e-32	8.57048e-30	92
GO:0006914	autophagy	2.16102e-31	2.28888e-29	198
GO:0061919	process utilizing autophagic mechanism	2.16102e-31	2.28888e-29	198
GO:0006338	chromatin remodeling	6.75171e-31	7.03395e-29	119
GO:0051236	establishment of RNA localization	1.32134e-30	1.35437e-28	96
GO:0043414	macromolecule methylation	1.72088e-30	1.73591e-28	156
GO:0002181	cytoplasmic translation	4.24825e-30	4.21838e-28	72
GO:0050657	nucleic acid transport	5.91447e-30	5.69492e-28	94
GO:0050658	RNA transport	5.91447e-30	5.69492e-28	94
GO:0031570	DNA integrity checkpoint signaling	1.25532e-29	1.19068e-27	81
GO:0071824	protein-DNA complex subunit organization	1.83048e-29	1.7107e-27	111
GO:0031647	regulation of protein stability	5.95778e-29	5.41534e-27	151
GO:0051168	nuclear export	5.96497e-29	5.41534e-27	96
GO:0034655	nucleobase-containing compound catabolic process	1.90103e-28	1.70156e-26	176
GO:0043543	protein acylation	2.24676e-28	1.98308e-26	128
GO:0031331	positive regulation of cellular catabolic process	2.91652e-28	2.53897e-26	188
GO:0016236	macroautophagy	4.86621e-28	4.17902e-26	120
GO:0044270	cellular nitrogen compound catabolic process	5.40881e-28	4.58307e-26	184
GO:0006401	RNA catabolic process	1.05165e-27	8.79377e-26	137
GO:1903320	regulation of protein modification by small protein conjugation or removal	2.86406e-27	2.36378e-25	128
GO:0097193	intrinsic apoptotic signaling pathway	3.08648e-27	2.51469e-25	148
GO:0022411	cellular component disassembly	6.88738e-27	5.54042e-25	178
GO:0000077	DNA damage checkpoint signaling	7.23267e-27	5.74545e-25	75
GO:0043484	regulation of RNA splicing	9.06656e-27	7.11333e-25	94
GO:0006261	DNA-dependent DNA replication	1.10157e-26	8.53716e-25	88
GO:0006402	mRNA catabolic process	1.30419e-26	9.98569e-25	121
GO:0032200	telomere organization	1.5101e-26	1.14246e-24	83
GO:0046700	heterocycle catabolic process	2.29123e-26	1.71303e-24	181
GO:0042273	ribosomal large subunit biogenesis	3.04061e-26	2.24687e-24	57
GO:0051054	positive regulation of DNA metabolic process	4.38028e-26	3.19962e-24	117
GO:0034976	response to endoplasmic reticulum stress	5.27731e-26	3.81106e-24	128
GO:0045787	positive regulation of cell cycle	7.08714e-26	5.06054e-24	155
GO:1903362	regulation of cellular protein catabolic process	7.48202e-26	5.28314e-24	125
GO:0000723	telomere maintenance	9.63047e-26	6.72545e-24	80
GO:0051028	mRNA transport	3.88497e-25	2.68359e-23	76
GO:0006473	protein acetylation	4.28713e-25	2.92954e-23	108
GO:1903050	regulation of proteolysis involved in cellular protein catabolic process	1.06759e-24	7.21758e-23	112
GO:0090407	organophosphate biosynthetic process	1.09569e-24	7.32956e-23	196
GO:0019439	aromatic compound catabolic process	1.3609e-24	9.00887e-23	184
GO:1901361	organic cyclic compound catabolic process	3.33205e-24	2.18301e-22	191
GO:0045930	negative regulation of mitotic cell cycle	3.9074e-24	2.53383e-22	117
GO:0050684	regulation of mRNA processing	4.21851e-24	2.70794e-22	87
GO:0031396	regulation of protein ubiquitination	4.544e-24	2.88771e-22	111
GO:2001233	regulation of apoptotic signaling pathway	5.36988e-24	3.37877e-22	172
GO:0045862	positive regulation of proteolysis	6.15075e-24	3.83216e-22	156
GO:0044774	mitotic DNA integrity checkpoint signaling	6.868e-24	4.23749e-22	60
GO:0000209	protein polyubiquitination	1.14185e-23	6.97734e-22	122
GO:0007051	spindle organization	2.02225e-23	1.22394e-21	99
GO:1902850	microtubule cytoskeleton organization involved in mitosis	3.47565e-23	2.08375e-21	85
GO:0050821	protein stabilization	4.32855e-23	2.57083e-21	101
GO:0048193	Golgi vesicle transport	9.42742e-23	5.54734e-21	129
GO:0044773	mitotic DNA damage checkpoint signaling	1.07002e-22	6.2385e-21	57
GO:0044839	cell cycle G2/M phase transition	1.86115e-22	1.07524e-20	84
GO:0010639	negative regulation of organelle organization	1.88419e-22	1.07874e-20	157
GO:0030490	maturation of SSU-rRNA	2.82286e-22	1.60172e-20	42
GO:0045727	positive regulation of translation	3.01827e-22	1.69744e-20	78
GO:0007033	vacuole organization	3.3344e-22	1.85878e-20	95
GO:0006475	internal protein amino acid acetylation	3.9495e-22	2.16371e-20	88
GO:0018393	internal peptidyl-lysine acetylation	3.9495e-22	2.16371e-20	88
GO:1901991	negative regulation of mitotic cell cycle phase transition	4.0129e-22	2.17966e-20	92
GO:0006979	response to oxidative stress	6.29284e-22	3.38907e-20	169
GO:0016573	histone acetylation	6.39639e-22	3.41589e-20	84
GO:0010256	endomembrane system organization	6.79924e-22	3.60076e-20	193
GO:0018394	peptidyl-lysine acetylation	6.97958e-22	3.66572e-20	92
GO:0034250	positive regulation of cellular amide metabolic process	7.05849e-22	3.67678e-20	88
GO:0001824	blastocyst development	1.07694e-21	5.5642e-20	87
GO:0051983	regulation of chromosome segregation	1.19193e-21	6.10862e-20	59
GO:0006644	phospholipid metabolic process	1.27941e-21	6.50451e-20	154
GO:0006282	regulation of DNA repair	1.31068e-21	6.61062e-20	76
GO:0031056	regulation of histone modification	1.34677e-21	6.73914e-20	93
GO:0034249	negative regulation of cellular amide metabolic process	1.84652e-21	9.1677e-20	105
GO:0017148	negative regulation of translation	1.93777e-21	9.54615e-20	97
GO:0009895	negative regulation of catabolic process	2.92826e-21	1.43147e-19	138
GO:0090068	positive regulation of cell cycle process	3.15177e-21	1.52897e-19	118
GO:0042255	ribosome assembly	5.00044e-21	2.40741e-19	48
GO:0017038	protein import	5.0855e-21	2.42995e-19	111
GO:0045931	positive regulation of mitotic cell cycle	5.68236e-21	2.69488e-19	74
GO:0016032	viral process	7.909e-21	3.72309e-19	148
GO:0000086	G2/M transition of mitotic cell cycle	1.15975e-20	5.41926e-19	77
GO:0061136	regulation of proteasomal protein catabolic process	1.1758e-20	5.45416e-19	94
GO:0007052	mitotic spindle organization	1.87883e-20	8.65216e-19	71
GO:0006479	protein methylation	2.39957e-20	1.08217e-18	98
GO:0008213	protein alkylation	2.39957e-20	1.08217e-18	98
GO:0071166	ribonucleoprotein complex localization	2.40104e-20	1.08217e-18	55
GO:0045732	positive regulation of protein catabolic process	2.87477e-20	1.28656e-18	107
GO:0009314	response to radiation	2.94799e-20	1.3101e-18	172
GO:0006457	protein folding	3.02087e-20	1.33317e-18	87
GO:1902749	regulation of cell cycle G2/M phase transition	4.72117e-20	2.06092e-18	65
GO:0040029	regulation of gene expression, epigenetic	4.73478e-20	2.06092e-18	72
GO:0006605	protein targeting	5.8883e-20	2.54559e-18	124
GO:0065004	protein-DNA complex assembly	6.56711e-20	2.81986e-18	80
GO:0006354	DNA-templated transcription, elongation	7.63204e-20	3.23344e-18	57
GO:2001251	negative regulation of chromosome organization	7.63204e-20	3.23344e-18	57
GO:0071426	ribonucleoprotein complex export from nucleus	8.05417e-20	3.38968e-18	54
GO:1901989	positive regulation of cell cycle phase transition	9.09189e-20	3.80125e-18	67
GO:0009451	RNA modification	1.00262e-19	4.16446e-18	79
GO:0051656	establishment of organelle localization	1.34202e-19	5.53801e-18	166
GO:0006413	translational initiation	1.58909e-19	6.51526e-18	69
GO:0010212	response to ionizing radiation	1.66766e-19	6.79357e-18	75
GO:0010389	regulation of G2/M transition of mitotic cell cycle	2.09634e-19	8.48549e-18	61
GO:2001242	regulation of intrinsic apoptotic signaling pathway	2.93949e-19	1.18231e-17	90
GO:0034502	protein localization to chromosome	6.43837e-19	2.57332e-17	60
GO:0016197	endosomal transport	8.35098e-19	3.3169e-17	106
GO:1903046	meiotic cell cycle process	8.71889e-19	3.44153e-17	104
GO:0016311	dephosphorylation	1.09232e-18	4.285e-17	143
GO:0071103	DNA conformation change	1.4125e-18	5.50702e-17	98
GO:0072331	signal transduction by p53 class mediator	1.43177e-18	5.54811e-17	78
GO:0046486	glycerolipid metabolic process	1.93989e-18	7.47151e-17	152
GO:0010563	negative regulation of phosphorus metabolic process	2.34554e-18	8.92571e-17	174
GO:0045936	negative regulation of phosphate metabolic process	2.34554e-18	8.92571e-17	174
GO:0009411	response to UV	2.71428e-18	1.02674e-16	79
GO:0043488	regulation of mRNA stability	2.97476e-18	1.11861e-16	80
GO:0031123	RNA 3'-end processing	3.41672e-18	1.27725e-16	63
GO:0061013	regulation of mRNA catabolic process	3.724e-18	1.38398e-16	83
GO:1905037	autophagosome organization	3.80873e-18	1.40724e-16	61
GO:0090305	nucleic acid phosphodiester bond hydrolysis	3.98593e-18	1.4642e-16	73
GO:0034599	cellular response to oxidative stress	4.25496e-18	1.55404e-16	119
GO:0062197	cellular response to chemical stress	4.46507e-18	1.62146e-16	138
GO:0006091	generation of precursor metabolites and energy	4.74557e-18	1.71353e-16	166
GO:0018105	peptidyl-serine phosphorylation	4.98665e-18	1.79041e-16	140
GO:0000082	G1/S transition of mitotic cell cycle	5.16945e-18	1.84561e-16	94
GO:0090501	RNA phosphodiester bond hydrolysis	5.43347e-18	1.92903e-16	49
GO:2000058	regulation of ubiquitin-dependent protein catabolic process	6.09527e-18	2.15197e-16	83
GO:0006399	tRNA metabolic process	6.73183e-18	2.36358e-16	85
GO:0051225	spindle assembly	7.00442e-18	2.44577e-16	66
GO:0044843	cell cycle G1/S phase transition	7.16042e-18	2.48658e-16	101
GO:0032386	regulation of intracellular transport	8.23865e-18	2.84547e-16	138
GO:2001022	positive regulation of response to DNA damage stimulus	1.05769e-17	3.63329e-16	65
GO:0032204	regulation of telomere maintenance	1.13877e-17	3.89079e-16	52
GO:1901992	positive regulation of mitotic cell cycle phase transition	1.26785e-17	4.30865e-16	56
GO:0071897	DNA biosynthetic process	1.72562e-17	5.83314e-16	85
GO:0090150	establishment of protein localization to membrane	1.82954e-17	6.15172e-16	113
GO:0007034	vacuolar transport	1.96198e-17	6.56229e-16	78
GO:0018209	peptidyl-serine modification	2.08037e-17	6.92186e-16	146
GO:0033045	regulation of sister chromatid segregation	2.44493e-17	8.09246e-16	47
GO:0051304	chromosome separation	2.46629e-17	8.12087e-16	58
GO:0006650	glycerophospholipid metabolic process	2.56742e-17	8.41029e-16	118
GO:0010833	telomere maintenance via telomere lengthening	3.12371e-17	1.01801e-15	49
GO:0031330	negative regulation of cellular catabolic process	3.36364e-17	1.09061e-15	109
GO:0016571	histone methylation	3.44516e-17	1.11137e-15	79
GO:0043487	regulation of RNA stability	4.10732e-17	1.31828e-15	83
GO:0006352	DNA-templated transcription, initiation	4.28799e-17	1.36936e-15	60
GO:1903313	positive regulation of mRNA metabolic process	4.37451e-17	1.39e-15	70
GO:0032984	protein-containing complex disassembly	5.32266e-17	1.68286e-15	100
GO:0006839	mitochondrial transport	5.74169e-17	1.80636e-15	98
GO:0000045	autophagosome assembly	7.27757e-17	2.27827e-15	57
GO:1905818	regulation of chromosome separation	8.12178e-17	2.53009e-15	46
GO:0000018	regulation of DNA recombination	1.51594e-16	4.69941e-15	63
GO:0051348	negative regulation of transferase activity	1.57624e-16	4.86262e-15	112
GO:0019827	stem cell population maintenance	1.6316e-16	5.00908e-15	84
GO:0010965	regulation of mitotic sister chromatid separation	1.9681e-16	6.01312e-15	43
GO:0140013	meiotic nuclear division	2.217e-16	6.74117e-15	93
GO:0048024	regulation of mRNA splicing, via spliceosome	2.30375e-16	6.9716e-15	62
GO:0006405	RNA export from nucleus	2.47712e-16	7.4607e-15	50
GO:0098727	maintenance of cell number	2.53532e-16	7.59997e-15	85
GO:0006997	nucleus organization	2.81649e-16	8.4032e-15	73
GO:0036503	ERAD pathway	2.88606e-16	8.57051e-15	60
GO:0000462	maturation of SSU-rRNA from tricistronic rRNA transcript (SSU-rRNA, 5.8S rRNA, LSU-rRNA)	2.92761e-16	8.65346e-15	30
GO:0051306	mitotic sister chromatid separation	3.65915e-16	1.07657e-14	44
GO:0006470	protein dephosphorylation	3.68562e-16	1.07936e-14	105
GO:0015980	energy derivation by oxidation of organic compounds	4.58062e-16	1.33531e-14	125
GO:0043254	regulation of protein-containing complex assembly	6.21334e-16	1.803e-14	167
GO:0007091	metaphase/anaphase transition of mitotic cell cycle	6.65425e-16	1.92217e-14	42
GO:0006360	transcription by RNA polymerase I	6.83112e-16	1.96433e-14	38
GO:0051170	import into nucleus	9.041e-16	2.58809e-14	85
GO:0061982	meiosis I cell cycle process	1.03071e-15	2.93729e-14	70
GO:0051098	regulation of binding	1.09476e-15	3.10589e-14	151
GO:0006333	chromatin assembly or disassembly	1.35462e-15	3.82604e-14	67
GO:0050000	chromosome localization	1.53057e-15	4.30389e-14	51
GO:0032434	regulation of proteasomal ubiquitin-dependent protein catabolic process	1.58829e-15	4.44651e-14	69
GO:0032784	regulation of DNA-templated transcription, elongation	1.9309e-15	5.38195e-14	38
GO:0000956	nuclear-transcribed mRNA catabolic process	2.01762e-15	5.59911e-14	61
GO:0043967	histone H4 acetylation	2.04399e-15	5.64762e-14	44
GO:0006606	protein import into nucleus	2.14054e-15	5.88879e-14	83
GO:1903829	positive regulation of cellular protein localization	2.24684e-15	6.1546e-14	115
GO:0051303	establishment of chromosome localization	2.25716e-15	6.15633e-14	50
GO:1903008	organelle disassembly	2.64701e-15	7.18878e-14	59
GO:0008654	phospholipid biosynthetic process	3.90425e-15	1.05581e-13	96
GO:0051321	meiotic cell cycle	4.19863e-15	1.13061e-13	131
GO:0008033	tRNA processing	4.47101e-15	1.19887e-13	63
GO:0006275	regulation of DNA replication	5.41995e-15	1.44722e-13	60
GO:0045333	cellular respiration	5.94292e-15	1.58022e-13	95
GO:0007127	meiosis I	6.21457e-15	1.64557e-13	67
GO:0016574	histone ubiquitination	8.59474e-15	2.26637e-13	36
GO:2000779	regulation of double-strand break repair	8.95819e-15	2.35245e-13	50
GO:0031503	protein-containing complex localization	9.15354e-15	2.39386e-13	110
GO:0044784	metaphase/anaphase transition of cell cycle	9.20602e-15	2.39771e-13	42
GO:0046034	ATP metabolic process	1.10535e-14	2.86715e-13	108
GO:0006323	DNA packaging	1.24259e-14	3.21003e-13	75
GO:0031507	heterochromatin assembly	1.58326e-14	4.07353e-13	33
GO:0051438	regulation of ubiquitin-protein transferase activity	2.33857e-14	5.99259e-13	36
GO:0030071	regulation of mitotic metaphase/anaphase transition	2.45942e-14	6.27695e-13	39
GO:0042326	negative regulation of phosphorylation	2.67988e-14	6.81226e-13	147
GO:1903322	positive regulation of protein modification by small protein conjugation or removal	2.91964e-14	7.39216e-13	71
GO:0030522	intracellular receptor signaling pathway	3.6327e-14	9.16103e-13	94
GO:0045739	positive regulation of DNA repair	4.36314e-14	1.09596e-12	46
GO:0051783	regulation of nuclear division	4.50282e-14	1.12659e-12	70
GO:0019058	viral life cycle	4.60092e-14	1.14662e-12	106
GO:0046822	regulation of nucleocytoplasmic transport	6.31273e-14	1.56709e-12	65
GO:0001558	regulation of cell growth	6.42669e-14	1.58917e-12	161
GO:0010506	regulation of autophagy	8.42005e-14	2.07401e-12	106
GO:0016458	gene silencing	1.01258e-13	2.48453e-12	101
GO:0010569	regulation of double-strand break repair via homologous recombination	1.0491e-13	2.56424e-12	34
GO:1900180	regulation of protein localization to nucleus	1.06603e-13	2.59565e-12	72
GO:0006753	nucleoside phosphate metabolic process	1.15455e-13	2.80045e-12	163
GO:0006278	RNA-dependent DNA biosynthetic process	1.32678e-13	3.18177e-12	39
GO:0006446	regulation of translational initiation	1.32678e-13	3.18177e-12	39
GO:0007004	telomere maintenance via telomerase	1.32678e-13	3.18177e-12	39
GO:0033047	regulation of mitotic sister chromatid segregation	1.34684e-13	3.21772e-12	33
GO:0034728	nucleosome organization	1.50335e-13	3.57443e-12	63
GO:0009060	aerobic respiration	1.50739e-13	3.57443e-12	75
GO:0070828	heterochromatin organization	1.51775e-13	3.58562e-12	36
GO:0007098	centrosome cycle	1.55618e-13	3.66279e-12	64
GO:1903364	positive regulation of cellular protein catabolic process	1.66481e-13	3.90401e-12	69
GO:0031058	positive regulation of histone modification	1.69861e-13	3.96862e-12	57
GO:0009117	nucleotide metabolic process	1.73169e-13	4.0311e-12	160
GO:0043966	histone H3 acetylation	2.04946e-13	4.75339e-12	40
GO:2001234	negative regulation of apoptotic signaling pathway	2.06427e-13	4.77034e-12	100
GO:0031023	microtubule organizing center organization	2.56564e-13	5.90747e-12	68
GO:0030433	ubiquitin-dependent ERAD pathway	2.65423e-13	6.0894e-12	48
GO:0071478	cellular response to radiation	2.90931e-13	6.6506e-12	78
GO:1902099	regulation of metaphase/anaphase transition of cell cycle	2.94333e-13	6.70426e-12	39
GO:2001252	positive regulation of chromosome organization	4.01916e-13	9.12206e-12	47
GO:1903312	negative regulation of mRNA metabolic process	4.39124e-13	9.93107e-12	51
GO:0045814	negative regulation of gene expression, epigenetic	5.02542e-13	1.1325e-11	35
GO:0048872	homeostasis of number of cells	5.89771e-13	1.32438e-11	134
GO:0032535	regulation of cellular component size	6.14607e-13	1.37529e-11	149
GO:0000281	mitotic cytokinesis	6.18441e-13	1.37901e-11	41
GO:0044818	mitotic G2/M transition checkpoint	6.86487e-13	1.52539e-11	34
GO:0072655	establishment of protein localization to mitochondrion	8.61684e-13	1.90801e-11	52
GO:1903052	positive regulation of proteolysis involved in cellular protein catabolic process	9.06738e-13	2.0008e-11	61
GO:0018022	peptidyl-lysine methylation	9.21674e-13	2.02673e-11	67
GO:0007080	mitotic metaphase plate congression	9.27786e-13	2.03313e-11	33
GO:0045017	glycerolipid biosynthetic process	1.17016e-12	2.55546e-11	88
GO:0140053	mitochondrial gene expression	1.19548e-12	2.6018e-11	56
GO:0006367	transcription initiation from RNA polymerase II promoter	1.246e-12	2.7025e-11	41
GO:1902750	negative regulation of cell cycle G2/M phase transition	1.33338e-12	2.88219e-11	39
GO:0034968	histone lysine methylation	1.42579e-12	3.07148e-11	61
GO:2001243	negative regulation of intrinsic apoptotic signaling pathway	1.6033e-12	3.44223e-11	53
GO:0006368	transcription elongation from RNA polymerase II promoter	1.84709e-12	3.95228e-11	40
GO:0007088	regulation of mitotic nuclear division	1.946e-12	4.12725e-11	56
GO:0030518	intracellular steroid hormone receptor signaling pathway	1.946e-12	4.12725e-11	56
GO:0010972	negative regulation of G2/M transition of mitotic cell cycle	1.94835e-12	4.12725e-11	38
GO:0008630	intrinsic apoptotic signaling pathway in response to DNA damage	2.03287e-12	4.292e-11	57
GO:0000422	autophagy of mitochondrion	2.09305e-12	4.38988e-11	43
GO:0061726	mitochondrion disassembly	2.09305e-12	4.38988e-11	43
GO:2000045	regulation of G1/S transition of mitotic cell cycle	2.23451e-12	4.67116e-11	62
GO:0061912	selective autophagy	2.4564e-12	5.11818e-11	41
GO:0051310	metaphase plate congression	2.7314e-12	5.67255e-11	39
GO:0033157	regulation of intracellular protein transport	2.80793e-12	5.8125e-11	92
GO:0007030	Golgi organization	3.40838e-12	7.03255e-11	63
GO:0031398	positive regulation of protein ubiquitination	3.43204e-12	7.05845e-11	60
GO:0010952	positive regulation of peptidase activity	3.63079e-12	7.44312e-11	78
GO:0000380	alternative mRNA splicing, via spliceosome	3.92382e-12	8.01797e-11	43
GO:0031124	mRNA 3'-end processing	4.02808e-12	8.20464e-11	38
GO:0061014	positive regulation of mRNA catabolic process	4.24089e-12	8.61049e-11	47
GO:0070585	protein localization to mitochondrion	4.39199e-12	8.88888e-11	53
GO:0001510	RNA methylation	4.74361e-12	9.57005e-11	41
GO:2000278	regulation of DNA biosynthetic process	5.24009e-12	1.05382e-10	58
GO:0009755	hormone-mediated signaling pathway	5.3616e-12	1.07486e-10	72
GO:0033046	negative regulation of sister chromatid segregation	5.5974e-12	1.11161e-10	30
GO:0033048	negative regulation of mitotic sister chromatid segregation	5.5974e-12	1.11161e-10	30
GO:2000816	negative regulation of mitotic sister chromatid separation	5.5974e-12	1.11161e-10	30
GO:0000470	maturation of LSU-rRNA	5.67424e-12	1.12336e-10	24
GO:0006406	mRNA export from nucleus	5.92252e-12	1.16525e-10	37
GO:0071427	mRNA-containing ribonucleoprotein complex export from nucleus	5.92252e-12	1.16525e-10	37
GO:0046777	protein autophosphorylation	6.65011e-12	1.30437e-10	95
GO:0051090	regulation of DNA-binding transcription factor activity	6.98624e-12	1.36608e-10	148
GO:0031497	chromatin assembly	7.15862e-12	1.39549e-10	53
GO:0007041	lysosomal transport	7.48208e-12	1.44965e-10	54
GO:1901800	positive regulation of proteasomal protein catabolic process	7.48208e-12	1.44965e-10	54
GO:0042177	negative regulation of protein catabolic process	8.19267e-12	1.5825e-10	59
GO:1904356	regulation of telomere maintenance via telomere lengthening	8.67898e-12	1.67136e-10	36
GO:0032886	regulation of microtubule-based process	9.08119e-12	1.74353e-10	102
GO:1902806	regulation of cell cycle G1/S phase transition	9.60504e-12	1.83855e-10	68
GO:0061157	mRNA destabilization	9.95593e-12	1.9e-10	45
GO:0051298	centrosome duplication	1.09883e-11	2.09075e-10	42
GO:0062012	regulation of small molecule metabolic process	1.14454e-11	2.16474e-10	132
GO:1990778	protein localization to cell periphery	1.14454e-11	2.16474e-10	132
GO:0043401	steroid hormone mediated signaling pathway	1.2603e-11	2.37661e-10	57
GO:1901293	nucleoside phosphate biosynthetic process	1.68359e-11	3.16545e-10	89
GO:0008608	attachment of spindle microtubules to kinetochore	1.7561e-11	3.28235e-10	25
GO:0032786	positive regulation of DNA-templated transcription, elongation	1.7561e-11	3.28235e-10	25
GO:0001825	blastocyst formation	1.78239e-11	3.32173e-10	36
GO:0045841	negative regulation of mitotic metaphase/anaphase transition	1.90293e-11	3.536e-10	29
GO:0006626	protein targeting to mitochondrion	1.99796e-11	3.69099e-10	42
GO:1901796	regulation of signal transduction by p53 class mediator	1.99796e-11	3.69099e-10	42
GO:0071383	cellular response to steroid hormone stimulus	2.22443e-11	4.09746e-10	72
GO:0016575	histone deacetylation	2.33454e-11	4.28786e-10	43
GO:0046605	regulation of centrosome cycle	2.66637e-11	4.88322e-10	33
GO:0000910	cytokinesis	2.91674e-11	5.32641e-10	77
GO:0044262	cellular carbohydrate metabolic process	2.95166e-11	5.37472e-10	109
GO:0018107	peptidyl-threonine phosphorylation	2.9885e-11	5.42627e-10	57
GO:0006119	oxidative phosphorylation	3.00055e-11	5.43262e-10	55
GO:0046474	glycerophospholipid biosynthetic process	3.37667e-11	6.09623e-10	71
GO:1905819	negative regulation of chromosome separation	3.38951e-11	6.10207e-10	30
GO:0032543	mitochondrial translation	3.5731e-11	6.39635e-10	42
GO:1904029	regulation of cyclin-dependent protein kinase activity	3.5731e-11	6.39635e-10	42
GO:0035966	response to topologically incorrect protein	3.78172e-11	6.7508e-10	63
GO:2001235	positive regulation of apoptotic signaling pathway	3.88373e-11	6.91347e-10	69
GO:0051053	negative regulation of DNA metabolic process	4.09788e-11	7.27432e-10	61
GO:0051099	positive regulation of binding	4.16784e-11	7.37789e-10	80
GO:0006476	protein deacetylation	4.40667e-11	7.77899e-10	51
GO:0007006	mitochondrial membrane organization	4.59235e-11	8.08431e-10	53
GO:0006888	endoplasmic reticulum to Golgi vesicle-mediated transport	4.60606e-11	8.08605e-10	56
GO:0060968	regulation of gene silencing	5.46673e-11	9.57054e-10	41
GO:0016482	cytosolic transport	5.50744e-11	9.61533e-10	69
GO:0032436	positive regulation of proteasomal ubiquitin-dependent protein catabolic process	5.5387e-11	9.64341e-10	46
GO:0098781	ncRNA transcription	5.65996e-11	9.82761e-10	33
GO:0072659	protein localization to plasma membrane	5.9265e-11	1.02624e-09	111
GO:1903321	negative regulation of protein modification by small protein conjugation or removal	6.28609e-11	1.08555e-09	48
GO:0050686	negative regulation of mRNA processing	6.47575e-11	1.11527e-09	24
GO:0018210	peptidyl-threonine modification	6.51035e-11	1.1182e-09	59
GO:0009165	nucleotide biosynthetic process	7.34417e-11	1.25801e-09	86
GO:0034508	centromere complex assembly	7.59826e-11	1.29456e-09	23
GO:1902751	positive regulation of cell cycle G2/M phase transition	7.59826e-11	1.29456e-09	23
GO:0045005	DNA-dependent DNA replication maintenance of fidelity	7.81039e-11	1.3236e-09	30
GO:0051985	negative regulation of chromosome segregation	7.81039e-11	1.3236e-09	30
GO:0006513	protein monoubiquitination	8.36055e-11	1.41307e-09	40
GO:0050779	RNA destabilization	8.54443e-11	1.44031e-09	45
GO:0010950	positive regulation of endopeptidase activity	8.56851e-11	1.44055e-09	72
GO:0018208	peptidyl-proline modification	8.63727e-11	1.44828e-09	27
GO:0033673	negative regulation of kinase activity	9.18243e-11	1.53564e-09	89
GO:0070997	neuron death	1.08821e-10	1.81511e-09	145
GO:1902100	negative regulation of metaphase/anaphase transition of cell cycle	1.10179e-10	1.83295e-09	29
GO:0032868	response to insulin	1.13849e-10	1.88906e-09	94
GO:0007095	mitotic G2 DNA damage checkpoint signaling	1.14702e-10	1.89826e-09	26
GO:0072521	purine-containing compound metabolic process	1.18684e-10	1.95906e-09	136
GO:0001841	neural tube formation	1.29336e-10	2.12935e-09	61
GO:0019079	viral genome replication	1.48094e-10	2.43189e-09	58
GO:0000460	maturation of 5.8S rRNA	1.49526e-10	2.44907e-09	25
GO:0071174	mitotic spindle checkpoint signaling	1.54048e-10	2.5119e-09	28
GO:0042594	response to starvation	1.54153e-10	2.5119e-09	76
GO:0061640	cytoskeleton-dependent cytokinesis	1.5701e-10	2.55191e-09	47
GO:0016050	vesicle organization	1.62452e-10	2.63363e-09	105
GO:0006611	protein export from nucleus	1.63657e-10	2.64641e-09	37
GO:0035601	protein deacylation	1.66199e-10	2.67257e-09	54
GO:0098732	macromolecule deacylation	1.66199e-10	2.67257e-09	54
GO:0098876	vesicle-mediated transport to the plasma membrane	1.66536e-10	2.67257e-09	63
GO:2000060	positive regulation of ubiquitin-dependent protein catabolic process	1.69076e-10	2.70649e-09	50
GO:0001933	negative regulation of protein phosphorylation	1.69683e-10	2.70939e-09	123
GO:0045839	negative regulation of mitotic nuclear division	1.71982e-10	2.73237e-09	32
GO:0045911	positive regulation of DNA recombination	1.71982e-10	2.73237e-09	32
GO:0019693	ribose phosphate metabolic process	1.93159e-10	3.06117e-09	131
GO:0007094	mitotic spindle assembly checkpoint signaling	2.1317e-10	3.36152e-09	27
GO:0071173	spindle assembly checkpoint signaling	2.1317e-10	3.36152e-09	27
GO:0031060	regulation of histone methylation	2.18635e-10	3.43918e-09	44
GO:0000154	rRNA modification	2.36447e-10	3.71018e-09	23
GO:0031577	spindle checkpoint signaling	2.48443e-10	3.88777e-09	29
GO:1902115	regulation of organelle assembly	2.48988e-10	3.88777e-09	80
GO:0051258	protein polymerization	2.51029e-10	3.91002e-09	107
GO:0031057	negative regulation of histone modification	2.5277e-10	3.92752e-09	31
GO:1902903	regulation of supramolecular fiber organization	2.64192e-10	4.09498e-09	133
GO:0006400	tRNA modification	2.87018e-10	4.43795e-09	41
GO:0000184	nuclear-transcribed mRNA catabolic process, nonsense-mediated decay	2.9143e-10	4.49523e-09	26
GO:0090307	mitotic spindle assembly	2.98216e-10	4.58878e-09	37
GO:0000027	ribosomal large subunit assembly	3.25626e-10	4.97441e-09	21
GO:0000469	cleavage involved in rRNA processing	3.25626e-10	4.97441e-09	21
GO:0010971	positive regulation of G2/M transition of mitotic cell cycle	3.25626e-10	4.97441e-09	21
GO:0031397	negative regulation of protein ubiquitination	3.37668e-10	5.146e-09	43
GO:0002183	cytoplasmic translational initiation	3.53657e-10	5.37677e-09	20
GO:0048608	reproductive structure development	3.61102e-10	5.47685e-09	157
GO:0000079	regulation of cyclin-dependent protein serine/threonine kinase activity	3.96426e-10	5.9983e-09	39
GO:0009416	response to light stimulus	4.62434e-10	6.98045e-09	114
GO:0032869	cellular response to insulin stimulus	4.63795e-10	6.9844e-09	82
GO:0007264	small GTPase mediated signal transduction	4.95899e-10	7.45021e-09	142
GO:0071375	cellular response to peptide hormone stimulus	5.05522e-10	7.57687e-09	98
GO:0031050	dsRNA processing	5.16604e-10	7.70661e-09	31
GO:0070918	production of small RNA involved in gene silencing by RNA	5.16604e-10	7.70661e-09	31
GO:0016073	snRNA metabolic process	5.20327e-10	7.74397e-09	24
GO:0006163	purine nucleotide metabolic process	5.24176e-10	7.78304e-09	128
GO:0014020	primary neural tube formation	5.34642e-10	7.91992e-09	55
GO:0010824	regulation of centrosome duplication	5.39021e-10	7.96623e-09	29
GO:0071214	cellular response to abiotic stimulus	5.714e-10	8.40567e-09	114
GO:0104004	cellular response to environmental stimulus	5.714e-10	8.40567e-09	114
GO:0060606	tube closure	5.75893e-10	8.45219e-09	53
GO:0030099	myeloid cell differentiation	5.93603e-10	8.69204e-09	142
GO:0071479	cellular response to ionizing radiation	6.09421e-10	8.90315e-09	38
GO:1901653	cellular response to peptide	6.38244e-10	9.30285e-09	110
GO:0000387	spliceosomal snRNP assembly	6.7521e-10	9.81913e-09	23
GO:0051984	positive regulation of chromosome segregation	6.85438e-10	9.94511e-09	15
GO:0051784	negative regulation of nuclear division	6.94208e-10	1.00494e-08	35
GO:0061458	reproductive system development	7.06911e-10	1.021e-08	157
GO:0032388	positive regulation of intracellular transport	7.56815e-10	1.0906e-08	75
GO:0032210	regulation of telomere maintenance via telomerase	7.64926e-10	1.09731e-08	30
GO:0035196	production of miRNAs involved in gene silencing by miRNA	7.64926e-10	1.09731e-08	30
GO:0060562	epithelial tube morphogenesis	8.23692e-10	1.17896e-08	133
GO:0070646	protein modification by small protein removal	8.37439e-10	1.19594e-08	60
GO:0016241	regulation of macroautophagy	9.63215e-10	1.37247e-08	48
GO:0034243	regulation of transcription elongation from RNA polymerase II promoter	9.72031e-10	1.38194e-08	25
GO:0031929	TOR signaling	1.01842e-09	1.44465e-08	57
GO:0032206	positive regulation of telomere maintenance	1.02533e-09	1.45122e-08	31
GO:1901214	regulation of neuron death	1.03282e-09	1.45857e-08	130
GO:0016577	histone demethylation	1.04695e-09	1.47199e-08	21
GO:0070076	histone lysine demethylation	1.04695e-09	1.47199e-08	21
GO:0031334	positive regulation of protein-containing complex assembly	1.23189e-09	1.72129e-08	91
GO:0000002	mitochondrial genome maintenance	1.2324e-09	1.72129e-08	20
GO:0044819	mitotic G1/S transition checkpoint signaling	1.2324e-09	1.72129e-08	20
GO:1903363	negative regulation of cellular protein catabolic process	1.24487e-09	1.7349e-08	40
GO:0001843	neural tube closure	1.31119e-09	1.82332e-08	52
GO:0043162	ubiquitin-dependent protein catabolic process via the multivesicular body sorting pathway	1.34611e-09	1.8678e-08	17
GO:0031571	mitotic G1 DNA damage checkpoint signaling	1.37615e-09	1.90532e-08	19
GO:0048545	response to steroid hormone	1.40099e-09	1.9355e-08	86
GO:1901652	response to peptide	1.41335e-09	1.94833e-08	137
GO:0030330	DNA damage response, signal transduction by p53 class mediator	1.43953e-09	1.98014e-08	36
GO:0034644	cellular response to UV	1.46828e-09	2.01532e-08	44
GO:1900182	positive regulation of protein localization to nucleus	1.48745e-09	2.03686e-08	45
GO:0009615	response to virus	1.49039e-09	2.03686e-08	110
GO:0198738	cell-cell signaling by wnt	1.69292e-09	2.30869e-08	147
GO:0005996	monosaccharide metabolic process	1.77309e-09	2.41216e-08	99
GO:0000302	response to reactive oxygen species	1.77638e-09	2.41216e-08	75
GO:0035303	regulation of dephosphorylation	1.9346e-09	2.6214e-08	58
GO:0016055	Wnt signaling pathway	2.29702e-09	3.10586e-08	146
GO:0043434	response to peptide hormone	2.30884e-09	3.11522e-08	120
GO:0021915	neural tube development	2.44709e-09	3.29475e-08	77
GO:0009259	ribonucleotide metabolic process	2.84027e-09	3.81605e-08	124
GO:0090502	RNA phosphodiester bond hydrolysis, endonucleolytic	3.05099e-09	4.09051e-08	21
GO:0033143	regulation of intracellular steroid hormone receptor signaling pathway	3.31712e-09	4.43795e-08	40
GO:0090329	regulation of DNA-dependent DNA replication	3.39965e-09	4.53881e-08	28
GO:0046390	ribose phosphate biosynthetic process	3.41952e-09	4.55578e-08	69
GO:0072332	intrinsic apoptotic signaling pathway by p53 class mediator	3.43273e-09	4.56381e-08	41
GO:2000781	positive regulation of double-strand break repair	3.5286e-09	4.68147e-08	26
GO:0060966	regulation of gene silencing by RNA	3.72669e-09	4.93399e-08	31
GO:0072175	epithelial tube formation	3.80104e-09	5.01988e-08	68
GO:0006515	protein quality control for misfolded or incompletely synthesized proteins	3.82317e-09	5.01988e-08	20
GO:0034063	stress granule assembly	3.82317e-09	5.01988e-08	20
GO:0051443	positive regulation of ubiquitin-protein transferase activity	3.82317e-09	5.01988e-08	20
GO:0070988	demethylation	3.83915e-09	5.03047e-08	35
GO:0010876	lipid localization	3.97944e-09	5.20356e-08	142
GO:0034101	erythrocyte homeostasis	4.2326e-09	5.52324e-08	64
GO:0035264	multicellular organism growth	4.30271e-09	5.60322e-08	83
GO:0006356	regulation of transcription by RNA polymerase I	4.44409e-09	5.7755e-08	23
GO:0007000	nucleolus organization	4.70028e-09	6.07119e-08	15
GO:0070200	establishment of protein localization to telomere	4.70028e-09	6.07119e-08	15
GO:0071428	rRNA-containing ribonucleoprotein complex export from nucleus	4.70028e-09	6.07119e-08	15
GO:0006520	cellular amino acid metabolic process	4.89209e-09	6.30613e-08	93
GO:0031297	replication fork processing	5.10112e-09	6.56228e-08	25
GO:1904951	positive regulation of establishment of protein localization	5.25521e-09	6.74685e-08	114
GO:0045943	positive regulation of transcription by RNA polymerase I	5.30016e-09	6.79083e-08	18
GO:0009150	purine ribonucleotide metabolic process	5.37405e-09	6.87165e-08	118
GO:0070202	regulation of establishment of protein localization to chromosome	6.04228e-09	7.71058e-08	12
GO:0006482	protein demethylation	6.08036e-09	7.72813e-08	22
GO:0008214	protein dealkylation	6.08036e-09	7.72813e-08	22
GO:0043393	regulation of protein binding	6.24078e-09	7.9162e-08	82
GO:1903051	negative regulation of proteolysis involved in cellular protein catabolic process	6.54839e-09	8.28985e-08	35
GO:0006378	mRNA polyadenylation	6.74647e-09	8.52362e-08	28
GO:0032956	regulation of actin cytoskeleton organization	6.78829e-09	8.55945e-08	123
GO:0007032	endosome organization	6.84692e-09	8.61627e-08	31
GO:0009991	response to extracellular stimulus	7.21522e-09	9.0618e-08	129
GO:0045132	meiotic chromosome segregation	7.58606e-09	9.50875e-08	47
GO:0043467	regulation of generation of precursor metabolites and energy	7.69968e-09	9.63217e-08	61
GO:1905897	regulation of response to endoplasmic reticulum stress	7.9439e-09	9.91816e-08	38
GO:0050792	regulation of viral process	8.03019e-09	1.00063e-07	69
GO:0070198	protein localization to chromosome, telomeric region	8.17679e-09	1.0169e-07	21
GO:0035304	regulation of protein dephosphorylation	8.29769e-09	1.02992e-07	44
GO:0031667	response to nutrient levels	8.55687e-09	1.06002e-07	120
GO:0030520	intracellular estrogen receptor signaling pathway	8.57965e-09	1.06077e-07	29
GO:0048524	positive regulation of viral process	9.11104e-09	1.12429e-07	33
GO:0070534	protein K63-linked ubiquitination	1.01107e-08	1.24522e-07	34
GO:0031669	cellular response to nutrient levels	1.02281e-08	1.25724e-07	76
GO:0060147	regulation of posttranscriptional gene silencing	1.04558e-08	1.28275e-07	30
GO:0019318	hexose metabolic process	1.08783e-08	1.33202e-07	92
GO:0006284	base-excision repair	1.09221e-08	1.33481e-07	25
GO:0002262	myeloid cell homeostasis	1.15564e-08	1.40962e-07	75
GO:0043281	regulation of cysteine-type endopeptidase activity involved in apoptotic process	1.16315e-08	1.41509e-07	79
GO:0006469	negative regulation of protein kinase activity	1.16458e-08	1.41509e-07	77
GO:0045143	homologous chromosome segregation	1.17172e-08	1.41834e-07	36
GO:0070936	protein K48-linked ubiquitination	1.17172e-08	1.41834e-07	36
GO:0019216	regulation of lipid metabolic process	1.25133e-08	1.51182e-07	125
GO:0043631	RNA polyadenylation	1.29905e-08	1.5665e-07	28
GO:0043244	regulation of protein-containing complex disassembly	1.32364e-08	1.59313e-07	55
GO:0070199	establishment of protein localization to chromosome	1.37927e-08	1.65695e-07	19
GO:0006999	nuclear pore organization	1.41143e-08	1.6892e-07	13
GO:0051988	regulation of attachment of spindle microtubules to kinetochore	1.41143e-08	1.6892e-07	13
GO:0035148	tube formation	1.44068e-08	1.72096e-07	71
GO:0051402	neuron apoptotic process	1.57257e-08	1.87498e-07	106
GO:0006383	transcription by RNA polymerase III	1.59595e-08	1.89575e-07	24
GO:0044786	cell cycle DNA replication	1.59595e-08	1.89575e-07	24
GO:0007163	establishment or maintenance of cell polarity	1.8105e-08	2.14659e-07	83
GO:0007131	reciprocal meiotic recombination	1.88671e-08	2.22863e-07	30
GO:0140527	reciprocal homologous recombination	1.88671e-08	2.22863e-07	30
GO:0008064	regulation of actin polymerization or depolymerization	1.90535e-08	2.24648e-07	73
GO:0043433	negative regulation of DNA-binding transcription factor activity	1.96293e-08	2.31008e-07	66
GO:0046364	monosaccharide biosynthetic process	1.97329e-08	2.31798e-07	42
GO:2001021	negative regulation of response to DNA damage stimulus	2.01211e-08	2.33988e-07	38
GO:0000054	ribosomal subunit export from nucleus	2.01403e-08	2.33988e-07	14
GO:0033750	ribosome localization	2.01403e-08	2.33988e-07	14
GO:0044804	autophagy of nucleus	2.01403e-08	2.33988e-07	14
GO:1905168	positive regulation of double-strand break repair via homologous recombination	2.01403e-08	2.33988e-07	14
GO:2000232	regulation of rRNA processing	2.01403e-08	2.33988e-07	14
GO:0072089	stem cell proliferation	2.02986e-08	2.35145e-07	40
GO:1901983	regulation of protein acetylation	2.03139e-08	2.35145e-07	39
GO:0072522	purine-containing compound biosynthetic process	2.04966e-08	2.36828e-07	68
GO:0001838	embryonic epithelial tube formation	2.06599e-08	2.38282e-07	63
GO:0000028	ribosomal small subunit assembly	2.24158e-08	2.57719e-07	16
GO:0022604	regulation of cell morphogenesis	2.24263e-08	2.57719e-07	113
GO:0022412	cellular process involved in reproduction in multicellular organism	2.41736e-08	2.77298e-07	154
GO:0016331	morphogenesis of embryonic epithelium	2.43069e-08	2.78324e-07	71
GO:1903828	negative regulation of cellular protein localization	2.529e-08	2.89061e-07	55
GO:0006164	purine nucleotide biosynthetic process	2.58397e-08	2.94814e-07	66
GO:0033119	negative regulation of RNA splicing	2.7903e-08	3.17216e-07	20
GO:0070897	transcription preinitiation complex assembly	2.7903e-08	3.17216e-07	20
GO:2001056	positive regulation of cysteine-type endopeptidase activity	2.84615e-08	3.22987e-07	60
GO:0006289	nucleotide-excision repair	2.89355e-08	3.26616e-07	29
GO:0072091	regulation of stem cell proliferation	2.89355e-08	3.26616e-07	29
GO:2000059	negative regulation of ubiquitin-dependent protein catabolic process	2.89355e-08	3.26616e-07	29
GO:0070203	regulation of establishment of protein localization to telomere	2.92696e-08	3.29218e-07	11
GO:1901977	negative regulation of cell cycle checkpoint	2.92696e-08	3.29218e-07	11
GO:0110053	regulation of actin filament organization	2.97371e-08	3.33886e-07	97
GO:2000116	regulation of cysteine-type endopeptidase activity	3.01005e-08	3.3737e-07	86
GO:0043624	cellular protein complex disassembly	3.15923e-08	3.53467e-07	59
GO:0035825	homologous recombination	3.32913e-08	3.71822e-07	30
GO:0032205	negative regulation of telomere maintenance	3.33934e-08	3.72308e-07	22
GO:0008154	actin polymerization or depolymerization	3.37205e-08	3.75296e-07	80
GO:0061077	chaperone-mediated protein folding	3.72368e-08	4.13706e-07	31
GO:0042157	lipoprotein metabolic process	3.80702e-08	4.22227e-07	54
GO:0030832	regulation of actin filament length	4.04394e-08	4.47722e-07	73
GO:0010821	regulation of mitochondrion organization	4.28469e-08	4.73551e-07	56
GO:0031146	SCF-dependent proteasomal ubiquitin-dependent protein catabolic process	4.43551e-08	4.87676e-07	28
GO:0033120	positive regulation of RNA splicing	4.43551e-08	4.87676e-07	28
GO:0060964	regulation of gene silencing by miRNA	4.43551e-08	4.87676e-07	28
GO:0016051	carbohydrate biosynthetic process	4.54915e-08	4.99307e-07	74
GO:0030218	erythrocyte differentiation	4.71106e-08	5.16186e-07	58
GO:2001244	positive regulation of intrinsic apoptotic signaling pathway	4.72727e-08	5.1707e-07	35
GO:0060148	positive regulation of posttranscriptional gene silencing	4.7688e-08	5.20717e-07	21
GO:0070192	chromosome organization involved in meiotic cell cycle	4.8506e-08	5.2874e-07	38
GO:0016180	snRNA processing	4.91075e-08	5.33733e-07	18
GO:0016233	telomere capping	4.9216e-08	5.33733e-07	23
GO:0033146	regulation of intracellular estrogen receptor signaling pathway	4.9216e-08	5.33733e-07	23
GO:0071900	regulation of protein serine/threonine kinase activity	4.95621e-08	5.36571e-07	115
GO:0001890	placenta development	5.10979e-08	5.52257e-07	67
GO:0051205	protein insertion into membrane	5.12652e-08	5.53124e-07	29
GO:0031668	cellular response to extracellular stimulus	5.59011e-08	6.02121e-07	83
GO:0009267	cellular response to starvation	5.60339e-08	6.0253e-07	64
GO:0043280	positive regulation of cysteine-type endopeptidase activity involved in apoptotic process	5.72696e-08	6.14777e-07	53
GO:0000413	protein peptidyl-prolyl isomerization	6.23591e-08	6.67158e-07	17
GO:1904666	regulation of ubiquitin protein ligase activity	6.23591e-08	6.67158e-07	17
GO:0048284	organelle fusion	6.30773e-08	6.73708e-07	58
GO:0046831	regulation of RNA export from nucleus	6.35835e-08	6.7458e-07	12
GO:0051315	attachment of mitotic spindle microtubules to kinetochore	6.35835e-08	6.7458e-07	12
GO:0051573	negative regulation of histone H3-K9 methylation	6.35835e-08	6.7458e-07	12
GO:1904816	positive regulation of protein localization to chromosome, telomeric region	6.35835e-08	6.7458e-07	12
GO:1990542	mitochondrial transmembrane transport	6.4885e-08	6.8724e-07	42
GO:0010390	histone monoubiquitination	6.73555e-08	7.1222e-07	20
GO:0051972	regulation of telomerase activity	6.79533e-08	7.17348e-07	27
GO:0035967	cellular response to topologically incorrect protein	6.8631e-08	7.233e-07	47
GO:0030111	regulation of Wnt signaling pathway	7.05145e-08	7.41919e-07	106
GO:0072665	protein localization to vacuole	7.08246e-08	7.43951e-07	33
GO:0042147	retrograde transport, endosome to Golgi	7.24045e-08	7.59292e-07	39
GO:0006006	glucose metabolic process	7.29542e-08	7.63795e-07	81
GO:0046824	positive regulation of nucleocytoplasmic transport	7.52712e-08	7.86758e-07	36
GO:0043984	histone H4-K16 acetylation	7.59278e-08	7.92317e-07	16
GO:0009260	ribonucleotide biosynthetic process	8.23799e-08	8.58237e-07	63
GO:0043981	histone H4-K5 acetylation	8.55951e-08	8.87368e-07	13
GO:0043982	histone H4-K8 acetylation	8.55951e-08	8.87368e-07	13
GO:1904814	regulation of protein localization to chromosome, telomeric region	8.55951e-08	8.87368e-07	13
GO:0008156	negative regulation of DNA replication	9.38514e-08	9.68223e-07	19
GO:0031440	regulation of mRNA 3'-end processing	9.38514e-08	9.68223e-07	19
GO:0045070	positive regulation of viral genome replication	9.38514e-08	9.68223e-07	19
GO:0007265	Ras protein signal transduction	9.50961e-08	9.79475e-07	109
GO:0045069	regulation of viral genome replication	9.96424e-08	1.02464e-06	41
GO:1901976	regulation of cell cycle checkpoint	1.00209e-07	1.0288e-06	23
GO:0008631	intrinsic apoptotic signaling pathway in response to oxidative stress	1.04037e-07	1.06638e-06	26
GO:0009303	rRNA transcription	1.05484e-07	1.07601e-06	21
GO:0033260	nuclear DNA replication	1.05484e-07	1.07601e-06	21
GO:0071168	protein localization to chromatin	1.05484e-07	1.07601e-06	21
GO:1901216	positive regulation of neuron death	1.06157e-07	1.08113e-06	53
GO:0030041	actin filament polymerization	1.07957e-07	1.0977e-06	71
GO:0009141	nucleoside triphosphate metabolic process	1.1354e-07	1.15263e-06	49
GO:0019080	viral gene expression	1.15772e-07	1.17341e-06	34
GO:1903900	regulation of viral life cycle	1.17038e-07	1.18436e-06	60
GO:0051235	maintenance of location	1.17266e-07	1.18478e-06	110
GO:0006892	post-Golgi vesicle-mediated transport	1.20583e-07	1.21636e-06	44
GO:0010332	response to gamma radiation	1.21502e-07	1.22369e-06	27
GO:0030833	regulation of actin filament polymerization	1.2441e-07	1.25099e-06	66
GO:0030307	positive regulation of cell growth	1.29061e-07	1.29571e-06	75
GO:0034614	cellular response to reactive oxygen species	1.39269e-07	1.39598e-06	56
GO:1904851	positive regulation of establishment of protein localization to telomere	1.41767e-07	1.41879e-06	10
GO:1903578	regulation of ATP metabolic process	1.45234e-07	1.4512e-06	41
GO:0044403	biological process involved in symbiotic interaction	1.49166e-07	1.48815e-06	91
GO:0007062	sister chromatid cohesion	1.50813e-07	1.50222e-06	29
GO:0000423	mitophagy	1.5276e-07	1.51449e-06	20
GO:0006270	DNA replication initiation	1.5276e-07	1.51449e-06	20
GO:2000637	positive regulation of gene silencing by miRNA	1.5276e-07	1.51449e-06	20
GO:0048638	regulation of developmental growth	1.56609e-07	1.55024e-06	128
GO:0007015	actin filament organization	1.58409e-07	1.56562e-06	140
GO:0055088	lipid homeostasis	1.59364e-07	1.5726e-06	64
GO:0043525	positive regulation of neuron apoptotic process	1.60251e-07	1.57891e-06	39
GO:0046470	phosphatidylcholine metabolic process	1.70298e-07	1.6753e-06	31
GO:0036473	cell death in response to oxidative stress	1.71062e-07	1.68022e-06	44
GO:0000466	maturation of 5.8S rRNA from tricistronic rRNA transcript (SSU-rRNA, 5.8S rRNA, LSU-rRNA)	1.72342e-07	1.68497e-06	17
GO:0048025	negative regulation of mRNA splicing, via spliceosome	1.72342e-07	1.68497e-06	17
GO:0051788	response to misfolded protein	1.72342e-07	1.68497e-06	17
GO:2000573	positive regulation of DNA biosynthetic process	1.76629e-07	1.72423e-06	36
GO:0043628	ncRNA 3'-end processing	1.96344e-07	1.91082e-06	23
GO:0051567	histone H3-K9 methylation	1.96344e-07	1.91082e-06	23
GO:0061647	histone H3-K9 modification	2.12066e-07	2.06067e-06	27
GO:0051570	regulation of histone H3-K9 methylation	2.19153e-07	2.12629e-06	19
GO:0046931	pore complex assembly	2.24575e-07	2.16896e-06	16
GO:0071218	cellular response to misfolded protein	2.24575e-07	2.16896e-06	16
GO:0098780	response to mitochondrial depolarisation	2.24575e-07	2.16896e-06	16
GO:0032271	regulation of protein polymerization	2.28965e-07	2.208e-06	82
GO:0051495	positive regulation of cytoskeleton organization	2.44094e-07	2.35033e-06	80
GO:0097191	extrinsic apoptotic signaling pathway	2.45184e-07	2.35726e-06	83
GO:0018023	peptidyl-lysine trimethylation	2.51021e-07	2.40972e-06	29
GO:0000381	regulation of alternative mRNA splicing, via spliceosome	2.64223e-07	2.53264e-06	30
GO:0034472	snRNA 3'-end processing	2.81728e-07	2.69636e-06	15
GO:0070816	phosphorylation of RNA polymerase II C-terminal domain	2.8477e-07	2.72138e-06	11
GO:0042771	intrinsic apoptotic signaling pathway in response to DNA damage by p53 class mediator	2.87693e-07	2.74518e-06	25
GO:0043523	regulation of neuron apoptotic process	2.93031e-07	2.79193e-06	93
GO:0007064	mitotic sister chromatid cohesion	3.10756e-07	2.95195e-06	18
GO:0031061	negative regulation of histone methylation	3.10756e-07	2.95195e-06	18
GO:0046488	phosphatidylinositol metabolic process	3.20858e-07	3.03985e-06	56
GO:0044728	DNA methylation or demethylation	3.20966e-07	3.03985e-06	40
GO:0009152	purine ribonucleotide biosynthetic process	3.30859e-07	3.12888e-06	58
GO:0006304	DNA modification	3.36684e-07	3.17923e-06	44
GO:0000076	DNA replication checkpoint signaling	3.69233e-07	3.47111e-06	13
GO:0000463	maturation of LSU-rRNA from tricistronic rRNA transcript (SSU-rRNA, 5.8S rRNA, LSU-rRNA)	3.69233e-07	3.47111e-06	13
GO:0032239	regulation of nucleobase-containing compound transport	3.69233e-07	3.47111e-06	13
GO:0051607	defense response to virus	3.80291e-07	3.56453e-06	87
GO:0140546	defense response to symbiont	3.80291e-07	3.56453e-06	87
GO:0042692	muscle cell differentiation	4.00448e-07	3.74793e-06	132
GO:0051865	protein autoubiquitination	4.10231e-07	3.83385e-06	35
GO:0090316	positive regulation of intracellular protein transport	4.19994e-07	3.91933e-06	56
GO:0098586	cellular response to virus	4.21785e-07	3.93027e-06	34
GO:0006109	regulation of carbohydrate metabolic process	4.29551e-07	3.99202e-06	71
GO:0030010	establishment of cell polarity	4.29668e-07	3.99202e-06	58
GO:0002082	regulation of oxidative phosphorylation	4.34214e-07	4.02837e-06	17
GO:0008637	apoptotic mitochondrial changes	4.36149e-07	4.04042e-06	48
GO:1903715	regulation of aerobic respiration	4.46425e-07	4.1296e-06	21
GO:0016042	lipid catabolic process	4.71786e-07	4.35785e-06	106
GO:0016052	carbohydrate catabolic process	4.72676e-07	4.35974e-06	55
GO:0070979	protein K11-linked ubiquitination	4.81349e-07	4.4333e-06	19
GO:0006066	alcohol metabolic process	5.21632e-07	4.79735e-06	110
GO:0051881	regulation of mitochondrial membrane potential	5.22605e-07	4.79936e-06	38
GO:0045927	positive regulation of growth	5.26299e-07	4.82631e-06	104
GO:0071482	cellular response to light stimulus	5.32245e-07	4.8738e-06	46
GO:0019319	hexose biosynthetic process	5.53507e-07	5.0612e-06	37
GO:0051294	establishment of spindle orientation	5.66322e-07	5.16352e-06	22
GO:1905508	protein localization to microtubule organizing center	5.66322e-07	5.16352e-06	22
GO:0060070	canonical Wnt signaling pathway	6.32552e-07	5.7473e-06	99
GO:0006305	DNA alkylation	6.33062e-07	5.7473e-06	34
GO:0006306	DNA methylation	6.33062e-07	5.7473e-06	34
GO:0032006	regulation of TOR signaling	6.44122e-07	5.83105e-06	44
GO:0071456	cellular response to hypoxia	6.44122e-07	5.83105e-06	44
GO:0052548	regulation of endopeptidase activity	6.49776e-07	5.87387e-06	113
GO:0060828	regulation of canonical Wnt signaling pathway	6.95531e-07	6.27855e-06	84
GO:0033522	histone H2A ubiquitination	7.01185e-07	6.32061e-06	18
GO:0007369	gastrulation	7.59097e-07	6.83295e-06	65
GO:0030219	megakaryocyte differentiation	7.82439e-07	7.02316e-06	24
GO:1901998	toxin transport	7.82439e-07	7.02316e-06	24
GO:0034724	DNA replication-independent nucleosome organization	7.96228e-07	7.13685e-06	15
GO:0071539	protein localization to centrosome	8.62187e-07	7.71718e-06	21
GO:0006986	response to unfolded protein	8.78785e-07	7.85468e-06	47
GO:0010508	positive regulation of autophagy	8.80924e-07	7.86274e-06	52
GO:0007179	transforming growth factor beta receptor signaling pathway	9.13646e-07	8.13196e-06	67
GO:0051302	regulation of cell division	9.13646e-07	8.13196e-06	67
GO:0019083	viral transcription	9.38453e-07	8.34108e-06	26
GO:0051222	positive regulation of protein transport	9.61984e-07	8.53828e-06	102
GO:0045444	fat cell differentiation	9.67779e-07	8.57774e-06	87
GO:0006869	lipid transport	9.72957e-07	8.61161e-06	120
GO:0001832	blastocyst growth	1.00162e-06	8.85294e-06	19
GO:0006301	postreplication repair	1.01155e-06	8.92833e-06	17
GO:0048538	thymus development	1.02273e-06	9.00204e-06	28
GO:0051653	spindle localization	1.02273e-06	9.00204e-06	28
GO:0045292	mRNA cis splicing, via spliceosome	1.02956e-06	9.02465e-06	14
GO:0051131	chaperone-mediated protein complex assembly	1.02956e-06	9.02465e-06	14
GO:0051444	negative regulation of ubiquitin-protein transferase activity	1.02956e-06	9.02465e-06	14
GO:0032092	positive regulation of protein binding	1.06606e-06	9.33166e-06	42
GO:0008286	insulin receptor signaling pathway	1.11196e-06	9.7201e-06	50
GO:0042158	lipoprotein biosynthetic process	1.16762e-06	1.01926e-05	41
GO:0032970	regulation of actin filament-based process	1.18919e-06	1.03667e-05	127
GO:0006643	membrane lipid metabolic process	1.19285e-06	1.03844e-05	65
GO:0044242	cellular lipid catabolic process	1.2386e-06	1.07679e-05	77
GO:0046890	regulation of lipid biosynthetic process	1.25613e-06	1.09053e-05	71
GO:0044417	translocation of molecules into host	1.26674e-06	1.09625e-05	10
GO:0032986	protein-DNA complex disassembly	1.26961e-06	1.09625e-05	13
GO:0051382	kinetochore assembly	1.26961e-06	1.09625e-05	13
GO:1905820	positive regulation of chromosome separation	1.26961e-06	1.09625e-05	13
GO:0010906	regulation of glucose metabolic process	1.29773e-06	1.11901e-05	51
GO:0009199	ribonucleoside triphosphate metabolic process	1.38829e-06	1.19547e-05	39
GO:0009048	dosage compensation by inactivation of X chromosome	1.44138e-06	1.23616e-05	16
GO:0045324	late endosome to vacuole transport	1.44138e-06	1.23616e-05	16
GO:0051123	RNA polymerase II preinitiation complex assembly	1.44138e-06	1.23616e-05	16
GO:0009201	ribonucleoside triphosphate biosynthetic process	1.44685e-06	1.23678e-05	33
GO:0010799	regulation of peptidyl-threonine phosphorylation	1.45785e-06	1.23678e-05	25
GO:0031062	positive regulation of histone methylation	1.45785e-06	1.23678e-05	25
GO:0048144	fibroblast proliferation	1.45903e-06	1.23678e-05	45
GO:0000478	endonucleolytic cleavage involved in rRNA processing	1.45961e-06	1.23678e-05	12
GO:0000479	endonucleolytic cleavage of tricistronic rRNA transcript (SSU-rRNA, 5.8S rRNA, LSU-rRNA)	1.45961e-06	1.23678e-05	12
GO:0045842	positive regulation of mitotic metaphase/anaphase transition	1.45961e-06	1.23678e-05	12
GO:0080009	mRNA methylation	1.45961e-06	1.23678e-05	12
GO:1901970	positive regulation of mitotic sister chromatid separation	1.45961e-06	1.23678e-05	12
GO:0032465	regulation of cytokinesis	1.46193e-06	1.23709e-05	42
GO:0016556	mRNA modification	1.48996e-06	1.25914e-05	18
GO:0033182	regulation of histone ubiquitination	1.5013e-06	1.26535e-05	11
GO:0034244	negative regulation of transcription elongation from RNA polymerase II promoter	1.5013e-06	1.26535e-05	11
GO:0051701	biological process involved in interaction with host	1.51458e-06	1.27486e-05	56
GO:0051293	establishment of spindle localization	1.53813e-06	1.29296e-05	26
GO:1904358	positive regulation of telomere maintenance via telomere lengthening	1.60469e-06	1.34714e-05	21
GO:0048145	regulation of fibroblast proliferation	1.62129e-06	1.35927e-05	44
GO:0007623	circadian rhythm	1.72711e-06	1.44608e-05	76
GO:0016579	protein deubiquitination	1.7495e-06	1.46113e-05	46
GO:0006334	nucleosome assembly	1.75198e-06	1.46113e-05	36
GO:0009142	nucleoside triphosphate biosynthetic process	1.75198e-06	1.46113e-05	36
GO:0022900	electron transport chain	1.76496e-06	1.47003e-05	40
GO:0010675	regulation of cellular carbohydrate metabolic process	1.84408e-06	1.5309e-05	60
GO:0015748	organophosphate ester transport	1.84527e-06	1.5309e-05	48
GO:0042542	response to hydrogen peroxide	1.84527e-06	1.5309e-05	48
GO:0090224	regulation of spindle organization	1.86854e-06	1.54818e-05	22
GO:0006094	gluconeogenesis	1.87666e-06	1.55289e-05	35
GO:1902652	secondary alcohol metabolic process	1.89719e-06	1.56784e-05	58
GO:0006497	protein lipidation	1.93134e-06	1.59188e-05	39
GO:0033108	mitochondrial respiratory chain complex assembly	1.93134e-06	1.59188e-05	39
GO:0051147	regulation of muscle cell differentiation	1.9338e-06	1.59188e-05	56
GO:0016242	negative regulation of macroautophagy	1.98631e-06	1.63087e-05	19
GO:0036297	interstrand cross-link repair	1.98631e-06	1.63087e-05	19
GO:1902905	positive regulation of supramolecular fiber organization	2.01926e-06	1.65525e-05	72
GO:0051383	kinetochore organization	2.0212e-06	1.65525e-05	15
GO:0009124	nucleoside monophosphate biosynthetic process	2.09082e-06	1.71006e-05	23
GO:0046394	carboxylic acid biosynthetic process	2.13576e-06	1.74457e-05	95
GO:0031109	microtubule polymerization or depolymerization	2.15171e-06	1.75535e-05	49
GO:1902882	regulation of response to oxidative stress	2.19969e-06	1.79218e-05	41
GO:0000245	spliceosomal complex assembly	2.2659e-06	1.8414e-05	24
GO:2000142	regulation of DNA-templated transcription, initiation	2.2659e-06	1.8414e-05	24
GO:1901799	negative regulation of proteasomal protein catabolic process	2.39235e-06	1.94169e-05	25
GO:0006303	double-strand break repair via nonhomologous end joining	2.41061e-06	1.95401e-05	30
GO:0000288	nuclear-transcribed mRNA catabolic process, deadenylation-dependent decay	2.47186e-06	1.9986e-05	26
GO:0051568	histone H3-K4 methylation	2.47191e-06	1.9986e-05	29
GO:0035065	regulation of histone acetylation	2.50634e-06	2.02386e-05	28
GO:0016053	organic acid biosynthetic process	2.51259e-06	2.02634e-05	95
GO:0051100	negative regulation of binding	2.54125e-06	2.04685e-05	61
GO:0008361	regulation of cell size	2.61058e-06	2.10003e-05	73
GO:0006336	DNA replication-independent nucleosome assembly	2.77451e-06	2.22627e-05	14
GO:0031167	rRNA methylation	2.77451e-06	2.22627e-05	14
GO:0032273	positive regulation of protein polymerization	2.84002e-06	2.27596e-05	51
GO:0030323	respiratory tube development	2.92276e-06	2.33664e-05	79
GO:1900407	regulation of cellular response to oxidative stress	2.92309e-06	2.33664e-05	38
GO:0031032	actomyosin structure organization	2.99616e-06	2.39203e-05	72
GO:1902904	negative regulation of supramolecular fiber organization	3.00928e-06	2.39949e-05	63
GO:0070507	regulation of microtubule cytoskeleton organization	3.02057e-06	2.40548e-05	58
GO:0032456	endocytic recycling	3.06722e-06	2.43652e-05	33
GO:1902369	negative regulation of RNA catabolic process	3.06722e-06	2.43652e-05	33
GO:0009205	purine ribonucleoside triphosphate metabolic process	3.19537e-06	2.53199e-05	37
GO:0022904	respiratory electron transport chain	3.19537e-06	2.53199e-05	37
GO:0006298	mismatch repair	3.23189e-06	2.54822e-05	16
GO:0034389	lipid droplet organization	3.23189e-06	2.54822e-05	16
GO:0071459	protein localization to chromosome, centromeric region	3.23189e-06	2.54822e-05	16
GO:1904357	negative regulation of telomere maintenance via telomere lengthening	3.23189e-06	2.54822e-05	16
GO:0032922	circadian regulation of gene expression	3.2562e-06	2.5642e-05	32
GO:0030324	lung development	3.35632e-06	2.63978e-05	78
GO:2000756	regulation of peptidyl-lysine acetylation	3.43389e-06	2.69745e-05	31
GO:0050685	positive regulation of mRNA processing	3.52381e-06	2.76467e-05	23
GO:0071560	cellular response to transforming growth factor beta stimulus	3.68335e-06	2.88627e-05	76
GO:0031145	anaphase-promoting complex-dependent catabolic process	3.69901e-06	2.88787e-05	13
GO:0042772	DNA damage response, signal transduction resulting in transcription	3.69901e-06	2.88787e-05	13
GO:1900363	regulation of mRNA polyadenylation	3.69901e-06	2.88787e-05	13
GO:0043457	regulation of cellular respiration	3.72923e-06	2.90789e-05	29
GO:0032212	positive regulation of telomere maintenance via telomerase	3.77268e-06	2.93816e-05	19
GO:0035305	negative regulation of dephosphorylation	3.84625e-06	2.99179e-05	25
GO:0071559	response to transforming growth factor beta	3.85434e-06	2.99442e-05	77
GO:0007129	homologous chromosome pairing at meiosis	3.89119e-06	3.01936e-05	27
GO:0006633	fatty acid biosynthetic process	3.93308e-06	3.04814e-05	56
GO:0043242	negative regulation of protein-containing complex disassembly	4.02351e-06	3.11443e-05	38
GO:0051494	negative regulation of cytoskeleton organization	4.26732e-06	3.29912e-05	62
GO:0040001	establishment of mitotic spindle localization	4.4613e-06	3.4449e-05	20
GO:0010458	exit from mitosis	4.52373e-06	3.48887e-05	17
GO:0009132	nucleoside diphosphate metabolic process	4.69799e-06	3.61887e-05	49
GO:0031573	mitotic intra-S DNA damage checkpoint signaling	4.73076e-06	3.63091e-05	12
GO:0032785	negative regulation of DNA-templated transcription, elongation	4.73076e-06	3.63091e-05	12
GO:1902101	positive regulation of metaphase/anaphase transition of cell cycle	4.73076e-06	3.63091e-05	12
GO:0046434	organophosphate catabolic process	4.94604e-06	3.79156e-05	56
GO:0009144	purine nucleoside triphosphate metabolic process	4.96626e-06	3.80248e-05	39
GO:0009206	purine ribonucleoside triphosphate biosynthetic process	5.00497e-06	3.82291e-05	31
GO:0070972	protein localization to endoplasmic reticulum	5.00497e-06	3.82291e-05	31
GO:0032506	cytokinetic process	5.0367e-06	3.84253e-05	21
GO:0006612	protein targeting to membrane	5.25096e-06	4.00118e-05	46
GO:2000736	regulation of stem cell differentiation	5.29017e-06	4.02623e-05	30
GO:0060541	respiratory system development	5.30061e-06	4.02935e-05	86
GO:0046784	viral mRNA export from host cell nucleus	5.58967e-06	4.23389e-05	9
GO:0070544	histone H3-K36 demethylation	5.58967e-06	4.23389e-05	9
GO:2000234	positive regulation of rRNA processing	5.58967e-06	4.23389e-05	9
GO:1902969	mitotic DNA replication	5.68459e-06	4.30067e-05	11
GO:0015918	sterol transport	5.71871e-06	4.31108e-05	43
GO:0030301	cholesterol transport	5.71871e-06	4.31108e-05	43
GO:0046939	nucleotide phosphorylation	5.71871e-06	4.31108e-05	43
GO:0001667	ameboidal-type cell migration	5.75085e-06	4.33017e-05	131
GO:0044030	regulation of DNA methylation	5.77388e-06	4.34237e-05	18
GO:0072666	establishment of protein localization to vacuole	5.98876e-06	4.49334e-05	24
GO:1901985	positive regulation of protein acetylation	5.98876e-06	4.49334e-05	24
GO:0048255	mRNA stabilization	6.04413e-06	4.52954e-05	26
GO:0007029	endoplasmic reticulum organization	6.06732e-06	4.54156e-05	37
GO:0033523	histone H2B ubiquitination	6.17661e-06	4.61792e-05	10
GO:1901605	alpha-amino acid metabolic process	6.48921e-06	4.84594e-05	62
GO:0030098	lymphocyte differentiation	6.5364e-06	4.86403e-05	130
GO:0031346	positive regulation of cell projection organization	6.5364e-06	4.86403e-05	130
GO:0052547	regulation of peptidase activity	6.5364e-06	4.86403e-05	130
GO:1904375	regulation of protein localization to cell periphery	6.65142e-06	4.94383e-05	52
GO:0007018	microtubule-based movement	6.67194e-06	4.95329e-05	123
GO:0006661	phosphatidylinositol biosynthetic process	6.70526e-06	4.97222e-05	39
GO:0022616	DNA strand elongation	6.73108e-06	4.98555e-05	14
GO:0007549	dosage compensation	6.78445e-06	5.01339e-05	16
GO:0090151	establishment of protein localization to mitochondrial membrane	6.78445e-06	5.01339e-05	16
GO:0051973	positive regulation of telomerase activity	6.89188e-06	5.08687e-05	19
GO:0009145	purine nucleoside triphosphate biosynthetic process	7.21153e-06	5.31046e-05	31
GO:2000134	negative regulation of G1/S transition of mitotic cell cycle	7.21153e-06	5.31046e-05	31
GO:0030217	T cell differentiation	7.38738e-06	5.43366e-05	94
GO:0048511	rhythmic process	7.61647e-06	5.59569e-05	96
GO:0090398	cellular senescence	7.69198e-06	5.64464e-05	30
GO:0051261	protein depolymerization	7.77407e-06	5.69173e-05	47
GO:1903844	regulation of cellular response to transforming growth factor beta stimulus	7.77407e-06	5.69173e-05	47
GO:0016572	histone phosphorylation	7.82202e-06	5.70711e-05	20
GO:0032435	negative regulation of proteasomal ubiquitin-dependent protein catabolic process	7.82202e-06	5.70711e-05	20
GO:0035329	hippo signaling	7.82202e-06	5.70711e-05	20
GO:0043409	negative regulation of MAPK cascade	7.86528e-06	5.73209e-05	65
GO:0043489	RNA stabilization	8.14989e-06	5.92592e-05	29
GO:0070059	intrinsic apoptotic signaling pathway in response to endoplasmic reticulum stress	8.14989e-06	5.92592e-05	29
GO:0030521	androgen receptor signaling pathway	8.53836e-06	6.19421e-05	21
GO:0070849	response to epidermal growth factor	8.53836e-06	6.19421e-05	21
GO:0051851	modulation by host of symbiont process	8.56937e-06	6.20962e-05	28
GO:0048738	cardiac muscle tissue development	8.63898e-06	6.25293e-05	86
GO:1902807	negative regulation of cell cycle G1/S phase transition	8.75282e-06	6.32812e-05	33
GO:0017015	regulation of transforming growth factor beta receptor signaling pathway	8.81448e-06	6.36546e-05	46
GO:0071453	cellular response to oxygen levels	9.25166e-06	6.67358e-05	53
GO:0035307	positive regulation of protein dephosphorylation	9.33142e-06	6.72349e-05	23
GO:0038202	TORC1 signaling	9.39314e-06	6.76029e-05	25
GO:0030177	positive regulation of Wnt signaling pathway	9.587e-06	6.89201e-05	51
GO:0046916	cellular transition metal ion homeostasis	9.84059e-06	7.06632e-05	43
GO:0045926	negative regulation of growth	9.9102e-06	7.10828e-05	85
GO:1904589	regulation of protein import	1.00873e-05	7.22717e-05	35
GO:0014706	striated muscle tissue development	1.03422e-05	7.40142e-05	134
GO:0030258	lipid modification	1.06144e-05	7.58772e-05	71
GO:0045185	maintenance of protein location	1.06799e-05	7.62592e-05	40
GO:1901215	negative regulation of neuron death	1.08368e-05	7.72927e-05	82
GO:0071901	negative regulation of protein serine/threonine kinase activity	1.11012e-05	7.90897e-05	42
GO:0042775	mitochondrial ATP synthesis coupled electron transport	1.18199e-05	8.4116e-05	29
GO:0030838	positive regulation of actin filament polymerization	1.19732e-05	8.51117e-05	39
GO:0048588	developmental cell growth	1.20934e-05	8.58701e-05	87
GO:0046825	regulation of protein export from nucleus	1.21526e-05	8.61941e-05	19
GO:1903706	regulation of hemopoiesis	1.27365e-05	9.02344e-05	118
GO:0000729	DNA double-strand break processing	1.30375e-05	9.1652e-05	12
GO:0006978	DNA damage response, signal transduction by p53 class mediator resulting in transcription of p21 class mediator	1.30375e-05	9.1652e-05	12
GO:0031498	chromatin disassembly	1.30375e-05	9.1652e-05	12
GO:0042790	nucleolar large rRNA transcription by RNA polymerase I	1.30375e-05	9.1652e-05	12
GO:0045947	negative regulation of translational initiation	1.30375e-05	9.1652e-05	12
GO:0098760	response to interleukin-7	1.30375e-05	9.1652e-05	12
GO:0098761	cellular response to interleukin-7	1.30375e-05	9.1652e-05	12
GO:0071496	cellular response to external stimulus	1.30959e-05	9.19604e-05	92
GO:0046148	pigment biosynthetic process	1.32347e-05	9.27308e-05	27
GO:0046902	regulation of mitochondrial membrane permeability	1.32347e-05	9.27308e-05	27
GO:0007040	lysosome organization	1.33096e-05	9.29477e-05	32
GO:0016445	somatic diversification of immunoglobulins	1.33096e-05	9.29477e-05	32
GO:0080171	lytic vacuole organization	1.33096e-05	9.29477e-05	32
GO:0019068	virion assembly	1.34485e-05	9.38148e-05	16
GO:0006998	nuclear envelope organization	1.40969e-05	9.82301e-05	21
GO:0008333	endosome to lysosome transport	1.42983e-05	9.95244e-05	25
GO:0044282	small molecule catabolic process	1.43247e-05	9.95993e-05	102
GO:0006638	neutral lipid metabolic process	1.44471e-05	0.00010034	53
GO:0010507	negative regulation of autophagy	1.44908e-05	0.000100425	31
GO:0010822	positive regulation of mitochondrion organization	1.44908e-05	0.000100425	31
GO:0032392	DNA geometric change	1.45512e-05	0.000100707	22
GO:0007178	transmembrane receptor protein serine/threonine kinase signaling pathway	1.45632e-05	0.000100707	115
GO:0038061	NIK/NF-kappaB signaling	1.46029e-05	0.000100871	44
GO:0051146	striated muscle cell differentiation	1.60713e-05	0.000110894	98
GO:0051101	regulation of DNA binding	1.62133e-05	0.000111752	47
GO:0006779	porphyrin-containing compound biosynthetic process	1.64306e-05	0.000112761	17
GO:0032509	endosome transport via multivesicular body sorting pathway	1.64306e-05	0.000112761	17
GO:0033014	tetrapyrrole biosynthetic process	1.64306e-05	0.000112761	17
GO:0039528	cytoplasmic pattern recognition receptor signaling pathway in response to virus	1.64306e-05	0.000112761	17
GO:0090174	organelle membrane fusion	1.65607e-05	0.000113531	43
GO:0019915	lipid storage	1.67162e-05	0.000114474	36
GO:1903201	regulation of oxidative stress-induced cell death	1.67845e-05	0.000114818	33
GO:0051650	establishment of vesicle localization	1.69096e-05	0.000115549	55
GO:0006337	nucleosome disassembly	1.73033e-05	0.000117733	11
GO:0032042	mitochondrial DNA metabolic process	1.73033e-05	0.000117733	11
GO:0043923	positive regulation by host of viral transcription	1.73033e-05	0.000117733	11
GO:0090503	RNA phosphodiester bond hydrolysis, exonucleolytic	1.73033e-05	0.000117733	11
GO:0060537	muscle tissue development	1.74835e-05	0.000118832	139
GO:0046395	carboxylic acid catabolic process	1.80714e-05	0.000122696	71
GO:0006893	Golgi to plasma membrane transport	1.81602e-05	0.000123047	28
GO:2000377	regulation of reactive oxygen species metabolic process	1.81618e-05	0.000123047	56
GO:0002200	somatic diversification of immune receptors	1.86156e-05	0.000125987	35
GO:0002831	regulation of response to biotic stimulus	1.8828e-05	0.000127289	102
GO:0048026	positive regulation of mRNA splicing, via spliceosome	1.88887e-05	0.000127429	18
GO:1902275	regulation of chromatin organization	1.88887e-05	0.000127429	18
GO:0031648	protein destabilization	2.04427e-05	0.000137194	26
GO:0072527	pyrimidine-containing compound metabolic process	2.04427e-05	0.000137194	26
GO:0072698	protein localization to microtubule cytoskeleton	2.04427e-05	0.000137194	26
GO:0006312	mitotic recombination	2.04441e-05	0.000137194	15
GO:0006783	heme biosynthetic process	2.04441e-05	0.000137194	15
GO:0042752	regulation of circadian rhythm	2.05258e-05	0.000137596	47
GO:0006639	acylglycerol metabolic process	2.05692e-05	0.000137742	52
GO:0006623	protein targeting to vacuole	2.07488e-05	0.000138653	19
GO:0060236	regulation of mitotic spindle organization	2.07488e-05	0.000138653	19
GO:0001892	embryonic placenta development	2.1312e-05	0.000142244	43
GO:0043087	regulation of GTPase activity	2.13311e-05	0.000142244	99
GO:0090311	regulation of protein deacetylation	2.1414e-05	0.000142648	25
GO:0033169	histone H3-K9 demethylation	2.1761e-05	0.000144354	10
GO:0098787	mRNA cleavage involved in mRNA processing	2.1761e-05	0.000144354	10
GO:1903332	regulation of protein folding	2.1761e-05	0.000144354	10
GO:1905214	regulation of RNA binding	2.1761e-05	0.000144354	10
GO:0006379	mRNA cleavage	2.19411e-05	0.000145095	13
GO:0009299	mRNA transcription	2.19411e-05	0.000145095	13
GO:0051204	protein insertion into mitochondrial membrane	2.19411e-05	0.000145095	13
GO:0072595	maintenance of protein localization in organelle	2.27104e-05	0.000149815	21
GO:0000959	mitochondrial RNA metabolic process	2.27256e-05	0.000149815	23
GO:0045740	positive regulation of DNA replication	2.27256e-05	0.000149815	23
GO:0006890	retrograde vesicle-mediated transport, Golgi to endoplasmic reticulum	2.29232e-05	0.000150805	22
GO:0030261	chromosome condensation	2.29232e-05	0.000150805	22
GO:0042773	ATP synthesis coupled electron transport	2.39939e-05	0.000157522	29
GO:0051817	modulation of process of other organism involved in symbiotic interaction	2.39939e-05	0.000157522	29
GO:0031055	chromatin remodeling at centromere	2.50429e-05	0.0001639	9
GO:1904667	negative regulation of ubiquitin protein ligase activity	2.50429e-05	0.0001639	9
GO:2000104	negative regulation of DNA-dependent DNA replication	2.50429e-05	0.0001639	9
GO:1901798	positive regulation of signal transduction by p53 class mediator	2.53482e-05	0.000165558	16
GO:1902175	regulation of oxidative stress-induced intrinsic apoptotic signaling pathway	2.53482e-05	0.000165558	16
GO:1905475	regulation of protein localization to membrane	2.54445e-05	0.000166016	66
GO:0016054	organic acid catabolic process	2.5481e-05	0.000166084	71
GO:0031047	gene silencing by RNA	2.56714e-05	0.000167153	62
GO:0044380	protein localization to cytoskeleton	2.78964e-05	0.00018127	27
GO:1902373	negative regulation of mRNA catabolic process	2.78964e-05	0.00018127	27
GO:0050688	regulation of defense response to virus	2.79532e-05	0.000181453	31
GO:0007292	female gamete generation	2.89561e-05	0.000187771	57
GO:0031063	regulation of histone deacetylation	2.93709e-05	0.00018988	17
GO:0062125	regulation of mitochondrial gene expression	2.93709e-05	0.00018988	17
GO:2000648	positive regulation of stem cell proliferation	2.93709e-05	0.00018988	17
GO:0060485	mesenchyme development	3.06868e-05	0.000198185	90
GO:0045048	protein insertion into ER membrane	3.09625e-05	0.00019956	14
GO:0051220	cytoplasmic sequestering of protein	3.09625e-05	0.00019956	14
GO:0043620	regulation of DNA-templated transcription in response to stress	3.15804e-05	0.000202966	25
GO:0001833	inner cell mass cell proliferation	3.17145e-05	0.000202966	12
GO:0030575	nuclear body organization	3.17145e-05	0.000202966	12
GO:0071816	tail-anchored membrane protein insertion into ER membrane	3.17145e-05	0.000202966	12
GO:1901663	quinone biosynthetic process	3.17145e-05	0.000202966	12
GO:1902176	negative regulation of oxidative stress-induced intrinsic apoptotic signaling pathway	3.17145e-05	0.000202966	12
GO:1902570	protein localization to nucleolus	3.17145e-05	0.000202966	12
GO:0030488	tRNA methylation	3.23852e-05	0.000206842	18
GO:0071985	multivesicular body sorting pathway	3.23852e-05	0.000206842	18
GO:0036294	cellular response to decreased oxygen levels	3.24659e-05	0.00020715	47
GO:0016447	somatic recombination of immunoglobulin gene segments	3.36161e-05	0.000214273	29
GO:0006458	'de novo' protein folding	3.43937e-05	0.000218322	19
GO:0032508	DNA duplex unwinding	3.43937e-05	0.000218322	19
GO:0051084	'de novo' posttranslational protein folding	3.43937e-05	0.000218322	19
GO:0060260	regulation of transcription initiation from RNA polymerase II promoter	3.43937e-05	0.000218322	19
GO:0002562	somatic diversification of immune receptors via germline recombination within a single locus	3.45261e-05	0.000218322	32
GO:0006919	activation of cysteine-type endopeptidase activity involved in apoptotic process	3.45261e-05	0.000218322	32
GO:0016444	somatic cell DNA recombination	3.45261e-05	0.000218322	32
GO:0042306	regulation of protein import into nucleus	3.45261e-05	0.000218322	32
GO:0007281	germ cell development	3.56151e-05	0.000224984	110
GO:0033674	positive regulation of kinase activity	3.56849e-05	0.000225201	125
GO:0006984	ER-nucleus signaling pathway	3.57618e-05	0.000225239	21
GO:0061462	protein localization to lysosome	3.57618e-05	0.000225239	21
GO:0008203	cholesterol metabolic process	3.6105e-05	0.000227176	51
GO:1901264	carbohydrate derivative transport	3.66361e-05	0.000230289	28
GO:0007249	I-kappaB kinase/NF-kappaB signaling	3.74619e-05	0.000235247	73
GO:1903131	mononuclear cell differentiation	3.7916e-05	0.000237864	138
GO:0051091	positive regulation of DNA-binding transcription factor activity	3.82267e-05	0.000239577	83
GO:0006665	sphingolipid metabolic process	3.84125e-05	0.000240267	49
GO:0055076	transition metal ion homeostasis	3.84125e-05	0.000240267	49
GO:0051648	vesicle localization	3.89803e-05	0.000242951	59
GO:0039529	RIG-I signaling pathway	3.9071e-05	0.000242951	15
GO:0070129	regulation of mitochondrial translation	3.9071e-05	0.000242951	15
GO:0070920	regulation of production of small RNA involved in gene silencing by RNA	3.9071e-05	0.000242951	15
GO:0090169	regulation of spindle assembly	3.9071e-05	0.000242951	15
GO:1904353	regulation of telomere capping	3.9071e-05	0.000242951	15
GO:0006165	nucleoside diphosphate phosphorylation	4.01393e-05	0.00024935	40
GO:0030705	cytoskeleton-dependent intracellular transport	4.15979e-05	0.000258159	65
GO:0008625	extrinsic apoptotic signaling pathway via death domain receptors	4.17443e-05	0.000258815	33
GO:2001236	regulation of extrinsic apoptotic signaling pathway	4.26435e-05	0.000264132	57
GO:0006575	cellular modified amino acid metabolic process	4.30156e-05	0.000265918	66
GO:0060491	regulation of cell projection assembly	4.30156e-05	0.000265918	66
GO:0046500	S-adenosylmethionine metabolic process	4.49629e-05	0.000277686	11
GO:0000041	transition metal ion transport	4.51386e-05	0.000278501	41
GO:1901222	regulation of NIK/NF-kappaB signaling	4.52939e-05	0.000279188	37
GO:0007140	male meiotic nuclear division	4.58972e-05	0.000282632	25
GO:0046626	regulation of insulin receptor signaling pathway	4.66055e-05	0.000286716	32
GO:0006346	DNA methylation-dependent heterochromatin assembly	4.66574e-05	0.000286758	13
GO:0001666	response to hypoxia	4.69819e-05	0.000288474	69
GO:0019646	aerobic electron transport chain	4.87926e-05	0.000299014	24
GO:1903202	negative regulation of oxidative stress-induced cell death	4.87926e-05	0.000299014	24
GO:0120032	regulation of plasma membrane bounded cell projection assembly	4.94335e-05	0.000302649	65
GO:0000132	establishment of mitotic spindle orientation	5.05952e-05	0.000308573	17
GO:0006734	NADH metabolic process	5.05952e-05	0.000308573	17
GO:0051085	chaperone cofactor-dependent protein refolding	5.05952e-05	0.000308573	17
GO:0070670	response to interleukin-4	5.05952e-05	0.000308573	17
GO:0016239	positive regulation of macroautophagy	5.11506e-05	0.00031166	28
GO:0090342	regulation of cell aging	5.14043e-05	0.000312907	23
GO:2000144	positive regulation of DNA-templated transcription, initiation	5.54825e-05	0.000337408	19
GO:0007143	female meiotic nuclear division	5.58416e-05	0.000338943	20
GO:2000279	negative regulation of DNA biosynthetic process	5.58416e-05	0.000338943	20
GO:0051785	positive regulation of nuclear division	5.5909e-05	0.000339028	27
GO:0033135	regulation of peptidyl-serine phosphorylation	5.92338e-05	0.000358847	56
GO:0016578	histone deubiquitination	6.01465e-05	0.000364029	14
GO:0060711	labyrinthine layer development	6.08154e-05	0.000367728	26
GO:0048732	gland development	6.11997e-05	0.0003697	134
GO:0061709	reticulophagy	6.19519e-05	0.000373371	10
GO:1900112	regulation of histone H3-K9 trimethylation	6.19519e-05	0.000373371	10
GO:0072330	monocarboxylic acid biosynthetic process	6.19836e-05	0.000373371	67
GO:0097194	execution phase of apoptosis	6.3946e-05	0.000384827	29
GO:0090263	positive regulation of canonical Wnt signaling pathway	6.54934e-05	0.000393766	40
GO:0090630	activation of GTPase activity	6.6605e-05	0.000400071	38
GO:0000212	meiotic spindle organization	6.9826e-05	0.00041627	12
GO:0002097	tRNA wobble base modification	6.9826e-05	0.00041627	12
GO:0030150	protein import into mitochondrial matrix	6.9826e-05	0.00041627	12
GO:0032211	negative regulation of telomere maintenance via telomerase	6.9826e-05	0.00041627	12
GO:0034501	protein localization to kinetochore	6.9826e-05	0.00041627	12
GO:0036124	histone H3-K9 trimethylation	6.9826e-05	0.00041627	12
GO:0090231	regulation of spindle checkpoint	6.9826e-05	0.00041627	12
GO:1903083	protein localization to condensed chromosome	6.9826e-05	0.00041627	12
GO:0009123	nucleoside monophosphate metabolic process	7.06477e-05	0.00042038	28
GO:0061951	establishment of protein localization to plasma membrane	7.06477e-05	0.00042038	28
GO:0006862	nucleotide transport	7.1099e-05	0.000421881	15
GO:0006891	intra-Golgi vesicle-mediated transport	7.1099e-05	0.000421881	15
GO:1904030	negative regulation of cyclin-dependent protein kinase activity	7.1099e-05	0.000421881	15
GO:0070301	cellular response to hydrogen peroxide	7.54822e-05	0.000447472	35
GO:0061572	actin filament bundle organization	7.76184e-05	0.000459707	58
GO:0071353	cellular response to interleukin-4	7.91266e-05	0.000467767	16
GO:2001032	regulation of double-strand break repair via nonhomologous end joining	7.91266e-05	0.000467767	16
GO:0098789	pre-mRNA cleavage required for polyadenylation	8.16416e-05	0.000482186	9
GO:0030308	negative regulation of cell growth	8.17946e-05	0.000482641	65
GO:0034446	substrate adhesion-dependent cell spreading	8.29911e-05	0.000489247	40
GO:0098927	vesicle-mediated transport between endosomal compartments	8.59608e-05	0.000506284	20
GO:0061008	hepaticobiliary system development	8.86889e-05	0.000521868	46
GO:0051017	actin filament bundle assembly	8.92664e-05	0.000524781	57
GO:0006656	phosphatidylcholine biosynthetic process	9.24233e-05	0.000542838	13
GO:0010761	fibroblast migration	9.3047e-05	0.00054499	25
GO:0043470	regulation of carbohydrate catabolic process	9.3047e-05	0.00054499	25
GO:1904591	positive regulation of protein import	9.3047e-05	0.00054499	25
GO:0060425	lung morphogenesis	9.65698e-05	0.000565102	28
GO:0000056	ribosomal small subunit export from nucleus	9.97796e-05	0.000582277	8
GO:0031118	rRNA pseudouridine synthesis	9.97796e-05	0.000582277	8
GO:0033314	mitotic DNA replication checkpoint signaling	9.97796e-05	0.000582277	8
GO:1901607	alpha-amino acid biosynthetic process	0.000100978	0.000588191	24
GO:2000378	negative regulation of reactive oxygen species metabolic process	0.000100978	0.000588191	24
GO:0001889	liver development	0.000101842	0.000592298	45
GO:0007568	aging	0.00010187	0.000592298	80
GO:0006744	ubiquinone biosynthetic process	0.000103493	0.000597906	11
GO:0009301	snRNA transcription	0.000103493	0.000597906	11
GO:0043968	histone H2A acetylation	0.000103493	0.000597906	11
GO:0070131	positive regulation of mitochondrial translation	0.000103493	0.000597906	11
GO:0090266	regulation of mitotic cell cycle spindle assembly checkpoint	0.000103493	0.000597906	11
GO:1903504	regulation of mitotic spindle checkpoint	0.000103493	0.000597906	11
GO:1904355	positive regulation of telomere capping	0.000103493	0.000597906	11
GO:0016125	sterol metabolic process	0.000103623	0.000598115	52
GO:0030512	negative regulation of transforming growth factor beta receptor signaling pathway	0.000104455	0.000602368	30
GO:0032606	type I interferon production	0.00010831	0.000624035	38
GO:0009408	response to heat	0.000110593	0.000635366	36
GO:0018027	peptidyl-lysine dimethylation	0.000110677	0.000635366	14
GO:0045736	negative regulation of cyclin-dependent protein serine/threonine kinase activity	0.000110677	0.000635366	14
GO:1903798	regulation of production of miRNAs involved in gene silencing by miRNA	0.000110677	0.000635366	14
GO:1902808	positive regulation of cell cycle G1/S phase transition	0.000116518	0.000667695	22
GO:1990928	response to amino acid starvation	0.000116518	0.000667695	22
GO:0031333	negative regulation of protein-containing complex assembly	0.000119205	0.000682478	51
GO:0018126	protein hydroxylation	0.000123888	0.000708651	15
GO:0006664	glycolipid metabolic process	0.000125931	0.000719688	33
GO:0006900	vesicle budding from membrane	0.000129961	0.000742052	25
GO:0072593	reactive oxygen species metabolic process	0.000130514	0.000744538	75
GO:0006641	triglyceride metabolic process	0.000131224	0.00074792	40
GO:0006767	water-soluble vitamin metabolic process	0.000132199	0.000751455	16
GO:0060261	positive regulation of transcription initiation from RNA polymerase II promoter	0.000132199	0.000751455	16
GO:1903579	negative regulation of ATP metabolic process	0.000132199	0.000751455	16
GO:0033144	negative regulation of intracellular steroid hormone receptor signaling pathway	0.000134154	0.00075917	19
GO:0042398	cellular modified amino acid biosynthetic process	0.000134154	0.00075917	19
GO:0045022	early endosome to late endosome transport	0.000134154	0.00075917	19
GO:1902108	regulation of mitochondrial membrane permeability involved in apoptotic process	0.000134154	0.00075917	19
GO:1902116	negative regulation of organelle assembly	0.000134154	0.00075917	19
GO:0010038	response to metal ion	0.000135323	0.000765105	87
GO:0035308	negative regulation of protein dephosphorylation	0.000136182	0.000768591	17
GO:0043516	regulation of DNA damage response, signal transduction by p53 class mediator	0.000136182	0.000768591	17
GO:0010923	negative regulation of phosphatase activity	0.000136579	0.000768784	18
GO:0071364	cellular response to epidermal growth factor stimulus	0.000136579	0.000768784	18
GO:0071514	genetic imprinting	0.000136579	0.000768784	18
GO:0045598	regulation of fat cell differentiation	0.000137147	0.000771301	50
GO:0010970	transport along microtubule	0.00014106	0.000792606	55
GO:0045948	positive regulation of translational initiation	0.000141653	0.000794533	12
GO:0046599	regulation of centriole replication	0.000141653	0.000794533	12
GO:0043122	regulation of I-kappaB kinase/NF-kappaB signaling	0.000142548	0.000798586	61
GO:0019751	polyol metabolic process	0.000142753	0.000798586	41
GO:1903076	regulation of protein localization to plasma membrane	0.000142753	0.000798586	41
GO:0001837	epithelial to mesenchymal transition	0.00014375	0.000803458	51
GO:0052126	movement in host environment	0.000144102	0.000804717	44
GO:0098656	anion transmembrane transport	0.000145965	0.000814404	62
GO:0008643	carbohydrate transport	0.000150151	0.000837025	52
GO:0006264	mitochondrial DNA replication	0.000151249	0.000838002	10
GO:0032511	late endosome to vacuole transport via multivesicular body sorting pathway	0.000151249	0.000838002	10
GO:0042795	snRNA transcription by RNA polymerase II	0.000151249	0.000838002	10
GO:0044154	histone H3-K14 acetylation	0.000151249	0.000838002	10
GO:0048308	organelle inheritance	0.000151249	0.000838002	10
GO:0048313	Golgi inheritance	0.000151249	0.000838002	10
GO:0090239	regulation of histone H4 acetylation	0.000151249	0.000838002	10
GO:0042440	pigment metabolic process	0.000156032	0.000862994	29
GO:1902117	positive regulation of organelle assembly	0.000156032	0.000862994	29
GO:0032479	regulation of type I interferon production	0.000156676	0.000865808	37
GO:1903509	liposaccharide metabolic process	0.000162985	0.000899887	33
GO:0055007	cardiac muscle cell differentiation	0.000165421	0.000912545	50
GO:0033013	tetrapyrrole metabolic process	0.000167679	0.000922599	22
GO:0043618	regulation of transcription from RNA polymerase II promoter in response to stress	0.000167679	0.000922599	22
GO:1903426	regulation of reactive oxygen species biosynthetic process	0.000167679	0.000922599	22
GO:0009135	purine nucleoside diphosphate metabolic process	0.000172286	0.00094569	38
GO:0009179	purine ribonucleoside diphosphate metabolic process	0.000172286	0.00094569	38
GO:0006353	DNA-templated transcription, termination	0.000172322	0.00094569	13
GO:0010565	regulation of cellular ketone metabolic process	0.00017279	0.000947436	51
GO:0032091	negative regulation of protein binding	0.000179177	0.000980766	36
GO:0051492	regulation of stress fiber assembly	0.000179177	0.000980766	36
GO:0042987	amyloid precursor protein catabolic process	0.000179351	0.000980876	25
GO:0016441	posttranscriptional gene silencing	0.000186726	0.00102033	53
GO:0006906	vesicle fusion	0.000187906	0.0010259	39
GO:0006090	pyruvate metabolic process	0.000190348	0.00103833	42
GO:0032007	negative regulation of TOR signaling	0.000191682	0.00104472	20
GO:0043687	post-translational protein modification	0.000194217	0.00105672	14
GO:1901223	negative regulation of NIK/NF-kappaB signaling	0.000194217	0.00105672	14
GO:0010257	NADH dehydrogenase complex assembly	0.000197929	0.00107508	24
GO:0032981	mitochondrial respiratory chain complex I assembly	0.000197929	0.00107508	24
GO:0006220	pyrimidine nucleotide metabolic process	0.000201787	0.0010951	19
GO:0009185	ribonucleoside diphosphate metabolic process	0.000203438	0.00110217	40
GO:0038127	ERBB signaling pathway	0.000203438	0.00110217	40
GO:1901879	regulation of protein depolymerization	0.000204857	0.00110891	35
GO:0009743	response to carbohydrate	0.000207603	0.00112225	64
GO:0010592	positive regulation of lamellipodium assembly	0.000207674	0.00112225	15
GO:0035794	positive regulation of mitochondrial membrane permeability	0.000209565	0.00113055	18
GO:1900087	positive regulation of G1/S transition of mitotic cell cycle	0.000209565	0.00113055	18
GO:1901880	negative regulation of protein depolymerization	0.000210363	0.00113389	31
GO:0006099	tricarboxylic acid cycle	0.000213803	0.00114851	16
GO:0039694	viral RNA genome replication	0.000213803	0.00114851	16
GO:1901532	regulation of hematopoietic progenitor cell differentiation	0.000213803	0.00114851	16
GO:1902253	regulation of intrinsic apoptotic signaling pathway by p53 class mediator	0.000213803	0.00114851	16
GO:0006471	protein ADP-ribosylation	0.000213979	0.00114851	17
GO:0046889	positive regulation of lipid biosynthetic process	0.000215575	0.00114875	38
GO:0001522	pseudouridine synthesis	0.000216287	0.00114875	11
GO:0032968	positive regulation of transcription elongation from RNA polymerase II promoter	0.000216287	0.00114875	11
GO:0035518	histone H2A monoubiquitination	0.000216287	0.00114875	11
GO:2000001	regulation of DNA damage checkpoint	0.000216287	0.00114875	11
GO:0001731	formation of translation preinitiation complex	0.000216373	0.00114875	9
GO:0006977	DNA damage response, signal transduction by p53 class mediator resulting in cell cycle arrest	0.000216373	0.00114875	9
GO:0007144	female meiosis I	0.000216373	0.00114875	9
GO:0033148	positive regulation of intracellular estrogen receptor signaling pathway	0.000216373	0.00114875	9
GO:0034497	protein localization to phagophore assembly site	0.000216373	0.00114875	9
GO:0042994	cytoplasmic sequestering of transcription factor	0.000216373	0.00114875	9
GO:0090085	regulation of protein deubiquitination	0.000216373	0.00114875	9
GO:1901679	nucleotide transmembrane transport	0.000216373	0.00114875	9
GO:0006111	regulation of gluconeogenesis	0.000217466	0.00115358	23
GO:0010976	positive regulation of neuron projection development	0.000220461	0.0011685	69
GO:0090132	epithelium migration	0.000220702	0.0011688	90
GO:0060560	developmental growth involved in morphogenesis	0.000228098	0.00120696	83
GO:0010769	regulation of cell morphogenesis involved in differentiation	0.000233893	0.0012366	42
GO:0006096	glycolytic process	0.00023415	0.00123693	34
GO:0051604	protein maturation	0.000243191	0.00128362	93
GO:0035306	positive regulation of dephosphorylation	0.000244686	0.00128937	25
GO:0060324	face development	0.000244686	0.00128937	25
GO:0032231	regulation of actin filament bundle assembly	0.000251508	0.00132422	40
GO:0042304	regulation of fatty acid biosynthetic process	0.000258187	0.00135826	21
GO:0010632	regulation of epithelial cell migration	0.000260008	0.00136558	73
GO:0036293	response to decreased oxygen levels	0.000260008	0.00136558	73
GO:0032608	interferon-beta production	0.000261995	0.00137374	27
GO:0032648	regulation of interferon-beta production	0.000261995	0.00137374	27
GO:1904950	negative regulation of establishment of protein localization	0.000263538	0.0013807	48
GO:0050673	epithelial cell proliferation	0.000269295	0.00140969	129
GO:0042982	amyloid precursor protein metabolic process	0.000270557	0.00141514	29
GO:0006754	ATP biosynthetic process	0.000271964	0.00142132	24
GO:0043462	regulation of ATPase activity	0.000278382	0.00145248	20
GO:0050691	regulation of defense response to virus by host	0.000278382	0.00145248	20
GO:0090130	tissue migration	0.00028059	0.0014628	90
GO:0010631	epithelial cell migration	0.00028279	0.00147306	89
GO:0009062	fatty acid catabolic process	0.000283697	0.00147536	36
GO:1902600	proton transmembrane transport	0.000283697	0.00147536	36
GO:0021987	cerebral cortex development	0.000289138	0.00150243	39
GO:0010634	positive regulation of epithelial cell migration	0.000294486	0.00152897	51
GO:0006757	ATP generation from ADP	0.000296516	0.00153825	34
GO:0042180	cellular ketone metabolic process	0.000297181	0.00154045	72
GO:0032527	protein exit from endoplasmic reticulum	0.00029747	0.00154069	19
GO:0010826	negative regulation of centrosome duplication	0.000299078	0.00154398	8
GO:0016246	RNA interference	0.000299078	0.00154398	8
GO:0046606	negative regulation of centrosome cycle	0.000299078	0.00154398	8
GO:0140042	lipid droplet formation	0.000299078	0.00154398	8
GO:0009100	glycoprotein metabolic process	0.000300803	0.00155163	95
GO:0030038	contractile actin filament bundle assembly	0.000309511	0.00159396	40
GO:0043149	stress fiber assembly	0.000309511	0.00159396	40
GO:2000036	regulation of stem cell population maintenance	0.000314378	0.00161771	18
GO:0055092	sterol homeostasis	0.000325419	0.00167317	35
GO:0032781	positive regulation of ATPase activity	0.000326805	0.00167758	14
GO:2000737	negative regulation of stem cell differentiation	0.000326805	0.00167758	14
GO:0097352	autophagosome maturation	0.00032771	0.00168087	17
GO:0000291	nuclear-transcribed mRNA catabolic process, exonucleolytic	0.000328393	0.00168166	10
GO:0002098	tRNA wobble uridine modification	0.000328393	0.00168166	10
GO:0007498	mesoderm development	0.000329391	0.00168541	41
GO:0008652	cellular amino acid biosynthetic process	0.000330178	0.00168672	25
GO:0016126	sterol biosynthetic process	0.000330178	0.00168672	25
GO:0042307	positive regulation of protein import into nucleus	0.000332144	0.0016954	22
GO:0045637	regulation of myeloid cell differentiation	0.000333542	0.00170117	67
GO:0009791	post-embryonic development	0.000334523	0.00170481	45
GO:0002230	positive regulation of defense response to virus by host	0.000335704	0.00170672	16
GO:0009156	ribonucleoside monophosphate biosynthetic process	0.000335704	0.00170672	16
GO:0044275	cellular carbohydrate catabolic process	0.000335704	0.00170672	16
GO:1902914	regulation of protein polyubiquitination	0.000336221	0.00170798	15
GO:0031099	regeneration	0.00033896	0.00172052	50
GO:0008360	regulation of cell shape	0.000349619	0.00177321	51
GO:0006766	vitamin metabolic process	0.000351905	0.00178338	29
GO:0046031	ADP metabolic process	0.000354047	0.0017928	36
GO:0003205	cardiac chamber development	0.000369052	0.00186133	62
GO:0002204	somatic recombination of immunoglobulin genes involved in immune response	0.000369337	0.00186133	24
GO:0002208	somatic diversification of immunoglobulins involved in immune response	0.000369337	0.00186133	24
GO:0043388	positive regulation of DNA binding	0.000369337	0.00186133	24
GO:0045190	isotype switching	0.000369337	0.00186133	24
GO:1900024	regulation of substrate adhesion-dependent cell spreading	0.000369337	0.00186133	24
GO:0046854	phosphatidylinositol phosphate biosynthetic process	0.000397472	0.00200153	20
GO:0006414	translational elongation	0.000398165	0.00200297	30
GO:0016358	dendrite development	0.000398387	0.00200297	90
GO:0006695	cholesterol biosynthetic process	0.000411941	0.00206784	23
GO:1902653	secondary alcohol biosynthetic process	0.000411941	0.00206784	23
GO:0009746	response to hexose	0.000413116	0.0020721	59
GO:0006448	regulation of translational elongation	0.000417671	0.00208344	11
GO:0006743	ubiquinone metabolic process	0.000417671	0.00208344	11
GO:0006896	Golgi to vacuole transport	0.000417671	0.00208344	11
GO:0007039	protein catabolic process in the vacuole	0.000417671	0.00208344	11
GO:0009147	pyrimidine nucleoside triphosphate metabolic process	0.000417671	0.00208344	11
GO:0010801	negative regulation of peptidyl-threonine phosphorylation	0.000417671	0.00208344	11
GO:0046827	positive regulation of protein export from nucleus	0.000417671	0.00208344	11
GO:0051224	negative regulation of protein transport	0.00041891	0.00208798	46
GO:0021543	pallium development	0.000424578	0.00211292	52
GO:0061025	membrane fusion	0.000424578	0.00211292	52
GO:0016925	protein sumoylation	0.000430357	0.00213499	19
GO:0097300	programmed necrotic cell death	0.000430357	0.00213499	19
GO:0098534	centriole assembly	0.000430357	0.00213499	19
GO:1903432	regulation of TORC1 signaling	0.000430357	0.00213499	19
GO:0120034	positive regulation of plasma membrane bounded cell projection assembly	0.000436569	0.00216412	39
GO:0043542	endothelial cell migration	0.000441174	0.00218524	67
GO:0055021	regulation of cardiac muscle tissue growth	0.000444632	0.00220065	31
GO:1901136	carbohydrate derivative catabolic process	0.000449266	0.00222185	48
GO:0048146	positive regulation of fibroblast proliferation	0.000453904	0.00224305	27
GO:0065002	intracellular protein transmembrane transport	0.000457893	0.002261	22
GO:0001835	blastocyst hatching	0.000461835	0.00226813	18
GO:0006418	tRNA aminoacylation for protein translation	0.000461835	0.00226813	18
GO:0007099	centriole replication	0.000461835	0.00226813	18
GO:0010591	regulation of lamellipodium assembly	0.000461835	0.00226813	18
GO:0035188	hatching	0.000461835	0.00226813	18
GO:0071684	organism emergence from protective structure	0.000461835	0.00226813	18
GO:1903573	negative regulation of response to endoplasmic reticulum stress	0.000461835	0.00226813	18
GO:0010927	cellular component assembly involved in morphogenesis	0.000462503	0.00226966	40
GO:0051341	regulation of oxidoreductase activity	0.000467105	0.00229047	34
GO:0035051	cardiocyte differentiation	0.000474119	0.00232307	58
GO:0007569	cell aging	0.000476234	0.00232984	50
GO:0035194	post-transcriptional gene silencing by RNA	0.000476234	0.00232984	50
GO:0006658	phosphatidylserine metabolic process	0.000479383	0.00233626	12
GO:0015985	energy coupled proton transport, down electrochemical gradient	0.000479383	0.00233626	12
GO:0015986	ATP synthesis coupled proton transport	0.000479383	0.00233626	12
GO:0062098	regulation of programmed necrotic cell death	0.000479383	0.00233626	12
GO:1903427	negative regulation of reactive oxygen species biosynthetic process	0.000479383	0.00233626	12
GO:0034284	response to monosaccharide	0.000480005	0.0023375	59
GO:0072329	monocarboxylic acid catabolic process	0.000487478	0.00237207	41
GO:2000758	positive regulation of peptidyl-lysine acetylation	0.000490172	0.00238336	17
GO:0034620	cellular response to unfolded protein	0.000490877	0.00238496	32
GO:0042789	mRNA transcription by RNA polymerase II	0.000494331	0.00239807	9
GO:1901836	regulation of transcription of nucleolar large rRNA by RNA polymerase I	0.000494331	0.00239807	9
GO:0070085	glycosylation	0.000500311	0.00242523	64
GO:0110020	regulation of actomyosin structure organization	0.000502718	0.00243504	38
GO:0044264	cellular polysaccharide metabolic process	0.000505416	0.00244438	35
GO:0062207	regulation of pattern recognition receptor signaling pathway	0.000505416	0.00244438	35
GO:0045646	regulation of erythrocyte differentiation	0.000506919	0.00244813	21
GO:0030100	regulation of endocytosis	0.000506961	0.00244813	71
GO:0030641	regulation of cellular pH	0.000508637	0.00245436	30
GO:0046620	regulation of organ growth	0.000511417	0.0024659	42
GO:0006308	DNA catabolic process	0.000513058	0.00247006	16
GO:1905476	negative regulation of protein localization to membrane	0.000513058	0.00247006	16
GO:0030968	endoplasmic reticulum unfolded protein response	0.000514674	0.00247148	26
GO:0050765	negative regulation of phagocytosis	0.000515296	0.00247148	13
GO:0051457	maintenance of protein location in nucleus	0.000515296	0.00247148	13
GO:0060969	negative regulation of gene silencing	0.000515296	0.00247148	13
GO:0090344	negative regulation of cell aging	0.000515296	0.00247148	13
GO:0006829	zinc ion transport	0.000527492	0.00252425	15
GO:0007007	inner mitochondrial membrane organization	0.000527492	0.00252425	15
GO:0032801	receptor catabolic process	0.000527492	0.00252425	15
GO:0008053	mitochondrial fusion	0.000529722	0.00253111	14
GO:0071480	cellular response to gamma radiation	0.000529722	0.00253111	14
GO:0007173	epidermal growth factor receptor signaling pathway	0.000542773	0.00258958	36
GO:0010770	positive regulation of cell morphogenesis involved in differentiation	0.000542773	0.00258958	36
GO:1905952	regulation of lipid localization	0.000544151	0.00259421	57
GO:0010720	positive regulation of cell development	0.000554435	0.00264126	105
GO:0009395	phospholipid catabolic process	0.000556713	0.00265012	23
GO:0045910	negative regulation of DNA recombination	0.000558495	0.00265463	20
GO:0120163	negative regulation of cold-induced thermogenesis	0.000558495	0.00265463	20
GO:0010921	regulation of phosphatase activity	0.000562829	0.00267323	31
GO:0060271	cilium assembly	0.000575452	0.00273087	96
GO:0048863	stem cell differentiation	0.000575825	0.00273087	72
GO:0042632	cholesterol homeostasis	0.000581258	0.00275458	34
GO:0001836	release of cytochrome c from mitochondria	0.000582824	0.00275995	25
GO:0045860	positive regulation of protein kinase activity	0.000601502	0.00284416	100
GO:0045861	negative regulation of proteolysis	0.000601502	0.00284416	100
GO:0033059	cellular pigmentation	0.000611751	0.00288832	19
GO:0043038	amino acid activation	0.000611751	0.00288832	19
GO:0002714	positive regulation of B cell mediated immunity	0.000623186	0.00293577	22
GO:0002891	positive regulation of immunoglobulin mediated immune response	0.000623186	0.00293577	22
GO:0007019	microtubule depolymerization	0.000623186	0.00293577	22
GO:0003279	cardiac septum development	0.000640669	0.00301589	43
GO:0022406	membrane docking	0.000645222	0.00303508	30
GO:0006177	GMP biosynthetic process	0.000649679	0.00304477	10
GO:0035728	response to hepatocyte growth factor	0.000649679	0.00304477	10
GO:0070262	peptidyl-serine dephosphorylation	0.000649679	0.00304477	10
GO:1905146	lysosomal protein catabolic process	0.000649679	0.00304477	10
GO:2001034	positive regulation of double-strand break repair via nonhomologous end joining	0.000649679	0.00304477	10
GO:0051259	protein complex oligomerization	0.000656403	0.00307402	71
GO:0035265	organ growth	0.000661036	0.00309343	65
GO:1905039	carboxylic acid transmembrane transport	0.000664228	0.00310608	44
GO:0051149	positive regulation of muscle cell differentiation	0.000664869	0.00310676	28
GO:0010762	regulation of fibroblast migration	0.00066535	0.00310676	18
GO:0099072	regulation of postsynaptic membrane neurotransmitter receptor levels	0.000668532	0.00311932	33
GO:0006631	fatty acid metabolic process	0.000690874	0.00322121	119
GO:0045010	actin nucleation	0.000695381	0.00323984	21
GO:0060674	placenta blood vessel development	0.000717331	0.00333722	17
GO:1902229	regulation of intrinsic apoptotic signaling pathway in response to DNA damage	0.000717331	0.00333722	17
GO:0006672	ceramide metabolic process	0.00071933	0.00334407	34
GO:0090092	regulation of transmembrane receptor protein serine/threonine kinase signaling pathway	0.000732868	0.00339218	74
GO:0032103	positive regulation of response to external stimulus	0.000733732	0.00339218	116
GO:0000727	double-strand break repair via break-induced replication	0.000733949	0.00339218	8
GO:0006047	UDP-N-acetylglucosamine metabolic process	0.000733949	0.00339218	8
GO:0043248	proteasome assembly	0.000733949	0.00339218	8
GO:0060430	lung saccule development	0.000733949	0.00339218	8
GO:0071712	ER-associated misfolded protein catabolic process	0.000733949	0.00339218	8
GO:0090385	phagosome-lysosome fusion	0.000733949	0.00339218	8
GO:0046467	membrane lipid biosynthetic process	0.000738423	0.00341038	42
GO:0033619	membrane protein proteolysis	0.000743834	0.00343038	23
GO:0051353	positive regulation of oxidoreductase activity	0.000743834	0.00343038	23
GO:0021549	cerebellum development	0.000746275	0.00343914	38
GO:0048762	mesenchymal cell differentiation	0.000748164	0.00344535	70
GO:0043491	protein kinase B signaling	0.000752762	0.00345691	62
GO:0006349	regulation of gene expression by genetic imprinting	0.000755026	0.00345691	11
GO:0009110	vitamin biosynthetic process	0.000755026	0.00345691	11
GO:0033962	P-body assembly	0.000755026	0.00345691	11
GO:0035855	megakaryocyte development	0.000755026	0.00345691	11
GO:0060149	negative regulation of posttranscriptional gene silencing	0.000755026	0.00345691	11
GO:0060967	negative regulation of gene silencing by RNA	0.000755026	0.00345691	11
GO:0072520	seminiferous tubule development	0.000755026	0.00345691	11
GO:0042168	heme metabolic process	0.000764914	0.00349463	16
GO:0044743	protein transmembrane import into intracellular organelle	0.000764914	0.00349463	16
GO:1902686	mitochondrial outer membrane permeabilization involved in programmed cell death	0.000764914	0.00349463	16
GO:0044272	sulfur compound biosynthetic process	0.000768965	0.00351061	32
GO:0021700	developmental maturation	0.000788201	0.00359585	96
GO:1903825	organic acid transmembrane transport	0.000790778	0.00360502	44
GO:0000731	DNA synthesis involved in DNA repair	0.000804276	0.00365345	15
GO:0007020	microtubule nucleation	0.000804276	0.00365345	15
GO:0009225	nucleotide-sugar metabolic process	0.000804276	0.00365345	15
GO:0045738	negative regulation of DNA repair	0.000804276	0.00365345	15
GO:1905898	positive regulation of response to endoplasmic reticulum stress	0.000804276	0.00365345	15
GO:0046785	microtubule polymerization	0.00081295	0.00368608	30
GO:0000305	response to oxygen radical	0.000814359	0.00368608	12
GO:0006907	pinocytosis	0.000814359	0.00368608	12
GO:0051156	glucose 6-phosphate metabolic process	0.000814359	0.00368608	12
GO:0071763	nuclear membrane organization	0.000814359	0.00368608	12
GO:0031365	N-terminal protein amino acid modification	0.0008303	0.00374755	14
GO:0046471	phosphatidylglycerol metabolic process	0.0008303	0.00374755	14
GO:0055069	zinc ion homeostasis	0.0008303	0.00374755	14
GO:0072528	pyrimidine-containing compound biosynthetic process	0.0008303	0.00374755	14
GO:0006221	pyrimidine nucleotide biosynthetic process	0.000836375	0.0037563	13
GO:0030970	retrograde protein transport, ER to cytosol	0.000836375	0.0037563	13
GO:0033233	regulation of protein sumoylation	0.000836375	0.0037563	13
GO:0035278	miRNA mediated inhibition of translation	0.000836375	0.0037563	13
GO:0046337	phosphatidylethanolamine metabolic process	0.000836375	0.0037563	13
GO:0060765	regulation of androgen receptor signaling pathway	0.000836375	0.0037563	13
GO:1903513	endoplasmic reticulum to cytosol transport	0.000836375	0.0037563	13
GO:0007219	Notch signaling pathway	0.000839108	0.00376591	56
GO:0009749	response to glucose	0.000845547	0.00379213	57
GO:0006486	protein glycosylation	0.000850923	0.00381087	58
GO:0043413	macromolecule glycosylation	0.000850923	0.00381087	58
GO:0034198	cellular response to amino acid starvation	0.000855367	0.00382537	19
GO:0048821	erythrocyte development	0.000855367	0.00382537	19
GO:0062014	negative regulation of small molecule metabolic process	0.000885434	0.00395706	34
GO:0009101	glycoprotein biosynthetic process	0.000899872	0.00401875	78
GO:0019217	regulation of fatty acid metabolic process	0.000940191	0.00419292	35
GO:0048525	negative regulation of viral process	0.000940191	0.00419292	35
GO:0043001	Golgi to plasma membrane protein transport	0.00094126	0.00419474	18
GO:0045834	positive regulation of lipid metabolic process	0.000969167	0.00431609	56
GO:0033209	tumor necrosis factor-mediated signaling pathway	0.000970805	0.00432035	27
GO:0003007	heart morphogenesis	0.000975618	0.00433874	81
GO:0010662	regulation of striated muscle cell apoptotic process	0.000983096	0.00436893	23
GO:0006167	AMP biosynthetic process	0.00100895	0.00445271	9
GO:0006415	translational termination	0.00100895	0.00445271	9
GO:0010421	hydrogen peroxide-mediated programmed cell death	0.00100895	0.00445271	9
GO:0021932	hindbrain radial glia guided cell migration	0.00100895	0.00445271	9
GO:0033147	negative regulation of intracellular estrogen receptor signaling pathway	0.00100895	0.00445271	9
GO:0039692	single stranded viral RNA replication via double stranded DNA intermediate	0.00100895	0.00445271	9
GO:0045792	negative regulation of cell size	0.00100895	0.00445271	9
GO:0071025	RNA surveillance	0.00100895	0.00445271	9
GO:1903799	negative regulation of production of miRNAs involved in gene silencing by miRNA	0.00100895	0.00445271	9
GO:1904923	regulation of autophagy of mitochondrion in response to mitochondrial depolarization	0.00100895	0.00445271	9
GO:0043154	negative regulation of cysteine-type endopeptidase activity involved in apoptotic process	0.00101757	0.00448762	30
GO:0010660	regulation of muscle cell apoptotic process	0.00102051	0.00449747	33
GO:0005976	polysaccharide metabolic process	0.00104179	0.00458805	37
GO:0016601	Rac protein signal transduction	0.00105477	0.004642	20
GO:0006122	mitochondrial electron transport, ubiquinol to cytochrome c	0.00106459	0.00464663	7
GO:0006607	NLS-bearing protein import into nucleus	0.00106459	0.00464663	7
GO:0010216	maintenance of DNA methylation	0.00106459	0.00464663	7
GO:0031125	rRNA 3'-end processing	0.00106459	0.00464663	7
GO:0050847	progesterone receptor signaling pathway	0.00106459	0.00464663	7
GO:0051095	regulation of helicase activity	0.00106459	0.00464663	7
GO:0072344	rescue of stalled ribosome	0.00106459	0.00464663	7
GO:0090306	meiotic spindle assembly	0.00106459	0.00464663	7
GO:0098779	positive regulation of mitophagy in response to mitochondrial depolarization	0.00106459	0.00464663	7
GO:0140627	ubiquitin-dependent protein catabolic process via the C-end degron rule pathway	0.00106459	0.00464663	7
GO:0150172	regulation of phosphatidylcholine metabolic process	0.00106459	0.00464663	7
GO:1902415	regulation of mRNA binding	0.00106459	0.00464663	7
GO:0048679	regulation of axon regeneration	0.00111468	0.00485856	16
GO:1902745	positive regulation of lamellipodium organization	0.00111468	0.00485856	16
GO:0043524	negative regulation of neuron apoptotic process	0.00111679	0.00486442	56
GO:0001659	temperature homeostasis	0.00112137	0.00488101	57
GO:0034612	response to tumor necrosis factor	0.00112674	0.00490106	59
GO:0010658	striated muscle cell apoptotic process	0.00112872	0.00490293	24
GO:0030865	cortical cytoskeleton organization	0.00112872	0.00490293	24
GO:2001237	negative regulation of extrinsic apoptotic signaling pathway	0.00114474	0.00496916	35
GO:0006898	receptor-mediated endocytosis	0.00115763	0.00502168	76
GO:0120161	regulation of cold-induced thermogenesis	0.00115891	0.0050238	46
GO:0060420	regulation of heart growth	0.00117644	0.0050963	32
GO:0009263	deoxyribonucleotide biosynthetic process	0.00119142	0.0051332	10
GO:0010867	positive regulation of triglyceride biosynthetic process	0.00119142	0.0051332	10
GO:0019985	translesion synthesis	0.00119142	0.0051332	10
GO:0035330	regulation of hippo signaling	0.00119142	0.0051332	10
GO:0042026	protein refolding	0.00119142	0.0051332	10
GO:0060965	negative regulation of gene silencing by miRNA	0.00119142	0.0051332	10
GO:0061158	3'-UTR-mediated mRNA destabilization	0.00119142	0.0051332	10
GO:2001267	regulation of cysteine-type endopeptidase activity involved in apoptotic signaling pathway	0.00119142	0.0051332	10
GO:0018345	protein palmitoylation	0.00119475	0.00513364	15
GO:0070266	necroptotic process	0.00119475	0.00513364	15
GO:1901797	negative regulation of signal transduction by p53 class mediator	0.00119475	0.00513364	15
GO:1902110	positive regulation of mitochondrial membrane permeability involved in apoptotic process	0.00119475	0.00513364	15
GO:0042063	gliogenesis	0.00120215	0.00516194	95
GO:0022037	metencephalon development	0.00121079	0.00519553	41
GO:0001763	morphogenesis of a branching structure	0.00121601	0.00521441	71
GO:0043547	positive regulation of GTPase activity	0.00123594	0.00529628	69
GO:0007229	integrin-mediated signaling pathway	0.0012506	0.00535549	33
GO:0044091	membrane biogenesis	0.00125878	0.00538159	21
GO:0010586	miRNA metabolic process	0.00126262	0.00538159	14
GO:0010800	positive regulation of peptidyl-threonine phosphorylation	0.00126262	0.00538159	14
GO:0030878	thyroid gland development	0.00126262	0.00538159	14
GO:0045454	cell redox homeostasis	0.00126262	0.00538159	14
GO:0097345	mitochondrial outer membrane permeabilization	0.00126262	0.00538159	14
GO:1901185	negative regulation of ERBB signaling pathway	0.00126262	0.00538159	14
GO:0072384	organelle transport along microtubule	0.00126561	0.00539073	30
GO:0048639	positive regulation of developmental growth	0.00126786	0.00539668	65
GO:0070613	regulation of protein processing	0.00127271	0.00541369	25
GO:0039531	regulation of viral-induced cytoplasmic pattern recognition receptor signaling pathway	0.00129041	0.00548165	11
GO:0051503	adenine nucleotide transport	0.00129041	0.00548165	11
GO:0046165	alcohol biosynthetic process	0.00130729	0.00552601	44
GO:0042181	ketone biosynthetic process	0.00130911	0.00552601	18
GO:0043039	tRNA aminoacylation	0.00130911	0.00552601	18
GO:0045191	regulation of isotype switching	0.00130911	0.00552601	18
GO:1900026	positive regulation of substrate adhesion-dependent cell spreading	0.00130911	0.00552601	18
GO:2000772	regulation of cellular senescence	0.00130911	0.00552601	18
GO:0006376	mRNA splice site selection	0.00130955	0.00552601	13
GO:0040033	negative regulation of translation, ncRNA-mediated	0.00130955	0.00552601	13
GO:0045974	regulation of translation, ncRNA-mediated	0.00130955	0.00552601	13
GO:0090382	phagosome maturation	0.00130955	0.00552601	13
GO:0010657	muscle cell apoptotic process	0.00132088	0.00557013	34
GO:0005977	glycogen metabolic process	0.00134686	0.00566842	28
GO:0006073	cellular glucan metabolic process	0.00134686	0.00566842	28
GO:0044042	glucan metabolic process	0.00134686	0.00566842	28
GO:0008593	regulation of Notch signaling pathway	0.00135648	0.00570135	31
GO:0032526	response to retinoic acid	0.00135648	0.00570135	31
GO:0042593	glucose homeostasis	0.0013774	0.00578546	80
GO:0002753	cytoplasmic pattern recognition receptor signaling pathway	0.00142	0.00596044	20
GO:0043500	muscle adaptation	0.00143599	0.00602358	41
GO:0090181	regulation of cholesterol metabolic process	0.00144769	0.00606866	17
GO:0043255	regulation of carbohydrate biosynthetic process	0.00144919	0.00607092	36
GO:0002381	immunoglobulin production involved in immunoglobulin-mediated immune response	0.00145817	0.00610454	29
GO:0031529	ruffle organization	0.00146338	0.00611024	22
GO:0043666	regulation of phosphoprotein phosphatase activity	0.00146338	0.00611024	22
GO:0071806	protein transmembrane transport	0.00146338	0.00611024	22
GO:1903533	regulation of protein targeting	0.00146338	0.00611024	22
GO:0043112	receptor metabolic process	0.0014736	0.00614888	58
GO:0033500	carbohydrate homeostasis	0.00153497	0.00640073	80
GO:0034637	cellular carbohydrate biosynthetic process	0.00154964	0.00645446	27
GO:0019218	regulation of steroid metabolic process	0.00156073	0.00645446	38
GO:0006098	pentose-phosphate shunt	0.00156207	0.00645446	8
GO:0006271	DNA strand elongation involved in DNA replication	0.00156207	0.00645446	8
GO:0006983	ER overload response	0.00156207	0.00645446	8
GO:0016926	protein desumoylation	0.00156207	0.00645446	8
GO:0018216	peptidyl-arginine methylation	0.00156207	0.00645446	8
GO:0043922	negative regulation by host of viral transcription	0.00156207	0.00645446	8
GO:0048548	regulation of pinocytosis	0.00156207	0.00645446	8
GO:0071027	nuclear RNA surveillance	0.00156207	0.00645446	8
GO:0071028	nuclear mRNA surveillance	0.00156207	0.00645446	8
GO:0072710	response to hydroxyurea	0.00156207	0.00645446	8
GO:1900044	regulation of protein K63-linked ubiquitination	0.00156207	0.00645446	8
GO:1901298	regulation of hydrogen peroxide-mediated programmed cell death	0.00156207	0.00645446	8
GO:0106106	cold-induced thermogenesis	0.00158624	0.00655006	46
GO:0032365	intracellular lipid transport	0.00159049	0.00655484	16
GO:0034314	Arp2/3 complex-mediated actin nucleation	0.00159049	0.00655484	16
GO:0040020	regulation of meiotic nuclear division	0.00159049	0.00655484	16
GO:0006110	regulation of glycolytic process	0.00159769	0.00657598	19
GO:0072348	sulfur compound transport	0.00159769	0.00657598	19
GO:0030837	negative regulation of actin filament polymerization	0.00162248	0.00666938	25
GO:1901224	positive regulation of NIK/NF-kappaB signaling	0.00162248	0.00666938	25
GO:0045912	negative regulation of carbohydrate metabolic process	0.00166324	0.00683221	21
GO:0009266	response to temperature stimulus	0.00166448	0.00683221	51
GO:1903409	reactive oxygen species biosynthetic process	0.00166532	0.00683221	23
GO:1990138	neuron projection extension	0.00167117	0.00685179	60
GO:0002221	pattern recognition receptor signaling pathway	0.0016728	0.00685406	52
GO:0010719	negative regulation of epithelial to mesenchymal transition	0.00173293	0.00709129	15
GO:0046466	membrane lipid catabolic process	0.00173293	0.00709129	15
GO:0010595	positive regulation of endothelial cell migration	0.00173952	0.00710909	36
GO:0048477	oogenesis	0.00173952	0.00710909	36
GO:0050678	regulation of epithelial cell proliferation	0.00178437	0.00728769	108
GO:0006921	cellular component disassembly involved in execution phase of apoptosis	0.00186802	0.00759773	14
GO:0033137	negative regulation of peptidyl-serine phosphorylation	0.00186802	0.00759773	14
GO:0034260	negative regulation of GTPase activity	0.00186802	0.00759773	14
GO:0035066	positive regulation of histone acetylation	0.00186802	0.00759773	14
GO:0043276	anoikis	0.00186802	0.00759773	14
GO:2000780	negative regulation of double-strand break repair	0.00186802	0.00759773	14
GO:0071695	anatomical structure maturation	0.00186865	0.00759773	81
GO:0000722	telomere maintenance via recombination	0.00188396	0.00761613	9
GO:0006620	posttranslational protein targeting to endoplasmic reticulum membrane	0.00188396	0.00761613	9
GO:0009070	serine family amino acid biosynthetic process	0.00188396	0.00761613	9
GO:0035729	cellular response to hepatocyte growth factor stimulus	0.00188396	0.00761613	9
GO:0046112	nucleobase biosynthetic process	0.00188396	0.00761613	9
GO:0062099	negative regulation of programmed necrotic cell death	0.00188396	0.00761613	9
GO:0072350	tricarboxylic acid metabolic process	0.00188396	0.00761613	9
GO:0090042	tubulin deacetylation	0.00188396	0.00761613	9
GO:0097468	programmed cell death in response to reactive oxygen species	0.00188396	0.00761613	9
GO:0009566	fertilization	0.00188717	0.00761941	61
GO:0099111	microtubule-based transport	0.00188717	0.00761941	61
GO:0045071	negative regulation of viral genome replication	0.0019031	0.007674	22
GO:0051445	regulation of meiotic cell cycle	0.0019031	0.007674	22
GO:0002637	regulation of immunoglobulin production	0.00192226	0.00774143	30
GO:0061515	myeloid cell development	0.00192226	0.00774143	30
GO:0150115	cell-substrate junction organization	0.00193178	0.00777481	34
GO:0002712	regulation of B cell mediated immunity	0.00193657	0.00778425	27
GO:0002889	regulation of immunoglobulin mediated immune response	0.00193657	0.00778425	27
GO:0000737	DNA catabolic process, endonucleolytic	0.0019854	0.00795034	13
GO:0006882	cellular zinc ion homeostasis	0.0019854	0.00795034	13
GO:0042059	negative regulation of epidermal growth factor receptor signaling pathway	0.0019854	0.00795034	13
GO:0043486	histone exchange	0.0019854	0.00795034	13
GO:0045648	positive regulation of erythrocyte differentiation	0.0019854	0.00795034	13
GO:1904376	negative regulation of protein localization to cell periphery	0.0019854	0.00795034	13
GO:1901031	regulation of response to reactive oxygen species	0.00200185	0.00801119	17
GO:0045833	negative regulation of lipid metabolic process	0.00200841	0.00803239	35
GO:0033145	positive regulation of intracellular steroid hormone receptor signaling pathway	0.00205114	0.00815847	10
GO:0035067	negative regulation of histone acetylation	0.00205114	0.00815847	10
GO:0045540	regulation of cholesterol biosynthetic process	0.00205114	0.00815847	10
GO:0046755	viral budding	0.00205114	0.00815847	10
GO:0106118	regulation of sterol biosynthetic process	0.00205114	0.00815847	10
GO:1901673	regulation of mitotic spindle assembly	0.00205114	0.00815847	10
GO:1904292	regulation of ERAD pathway	0.00205114	0.00815847	10
GO:0003143	embryonic heart tube morphogenesis	0.00205149	0.00815847	25
GO:0032507	maintenance of protein location in cell	0.00205149	0.00815847	25
GO:0009127	purine nucleoside monophosphate biosynthetic process	0.00207016	0.0082224	12
GO:1901984	negative regulation of protein acetylation	0.00207016	0.0082224	12
GO:0044782	cilium organization	0.00207264	0.00822711	101
GO:0032088	negative regulation of NF-kappaB transcription factor activity	0.00208234	0.00824505	28
GO:0038034	signal transduction in absence of ligand	0.00208234	0.00824505	28
GO:0097192	extrinsic apoptotic signaling pathway in absence of ligand	0.00208234	0.00824505	28
GO:1900076	regulation of cellular response to insulin stimulus	0.00208234	0.00824505	28
GO:0000303	response to superoxide	0.00210143	0.00827936	11
GO:0007035	vacuolar acidification	0.00210143	0.00827936	11
GO:0015865	purine nucleotide transport	0.00210143	0.00827936	11
GO:0016973	poly(A)+ mRNA export from nucleus	0.00210143	0.00827936	11
GO:0034755	iron ion transmembrane transport	0.00210143	0.00827936	11
GO:0098869	cellular oxidant detoxification	0.00210143	0.00827936	11
GO:1902254	negative regulation of intrinsic apoptotic signaling pathway by p53 class mediator	0.00210143	0.00827936	11
GO:2000209	regulation of anoikis	0.00210143	0.00827936	11
GO:0006820	anion transport	0.00212985	0.00838611	129
GO:0031122	cytoplasmic microtubule organization	0.00213631	0.00839594	23
GO:0043407	negative regulation of MAP kinase activity	0.00213631	0.00839594	23
GO:0045995	regulation of embryonic development	0.00213631	0.00839594	23
GO:0034205	amyloid-beta formation	0.002138	0.0083974	19
GO:0051702	biological process involved in interaction with symbiont	0.0021435	0.0084138	37
GO:0035195	gene silencing by miRNA	0.0021454	0.00841607	46
GO:0051896	regulation of protein kinase B signaling	0.00220599	0.0086484	52
GO:0010664	negative regulation of striated muscle cell apoptotic process	0.00222552	0.0087142	16
GO:0034661	ncRNA catabolic process	0.00222552	0.0087142	16
GO:0006885	regulation of pH	0.00223139	0.00872994	33
GO:0034394	protein localization to cell surface	0.00223228	0.00872994	26
GO:1901617	organic hydroxy compound biosynthetic process	0.00229895	0.00898513	66
GO:0061138	morphogenesis of a branching epithelium	0.00232382	0.00907676	65
GO:0033002	muscle cell proliferation	0.00238364	0.00926562	72
GO:0043473	pigmentation	0.00240044	0.00926562	35
GO:0000394	RNA splicing, via endonucleolytic cleavage and ligation	0.00240425	0.00926562	7
GO:0006183	GTP biosynthetic process	0.00240425	0.00926562	7
GO:0006646	phosphatidylethanolamine biosynthetic process	0.00240425	0.00926562	7
GO:0009209	pyrimidine ribonucleoside triphosphate biosynthetic process	0.00240425	0.00926562	7
GO:0016078	tRNA catabolic process	0.00240425	0.00926562	7
GO:0018026	peptidyl-lysine monomethylation	0.00240425	0.00926562	7
GO:0033539	fatty acid beta-oxidation using acyl-CoA dehydrogenase	0.00240425	0.00926562	7
GO:0034427	nuclear-transcribed mRNA catabolic process, exonucleolytic, 3'-5'	0.00240425	0.00926562	7
GO:0034770	histone H4-K20 methylation	0.00240425	0.00926562	7
GO:0039532	negative regulation of viral-induced cytoplasmic pattern recognition receptor signaling pathway	0.00240425	0.00926562	7
GO:0045050	protein insertion into ER membrane by stop-transfer membrane-anchor sequence	0.00240425	0.00926562	7
GO:0046051	UTP metabolic process	0.00240425	0.00926562	7
GO:0060020	Bergmann glial cell differentiation	0.00240425	0.00926562	7
GO:0097494	regulation of vesicle size	0.00240425	0.00926562	7
GO:1901030	positive regulation of mitochondrial outer membrane permeabilization involved in apoptotic signaling pathway	0.00240425	0.00926562	7
GO:1902915	negative regulation of protein polyubiquitination	0.00240425	0.00926562	7
GO:1903299	regulation of hexokinase activity	0.00240425	0.00926562	7
GO:1990144	intrinsic apoptotic signaling pathway in response to hypoxia	0.00240425	0.00926562	7
GO:1990440	positive regulation of transcription from RNA polymerase II promoter in response to endoplasmic reticulum stress	0.00240425	0.00926562	7
GO:2000601	positive regulation of Arp2/3 complex-mediated actin nucleation	0.00240425	0.00926562	7
GO:0045840	positive regulation of mitotic nuclear division	0.00241625	0.00929495	18
GO:0046621	negative regulation of organ growth	0.00241625	0.00929495	18
GO:0072583	clathrin-dependent endocytosis	0.00241625	0.00929495	18
GO:0048675	axon extension	0.00244186	0.00938781	44
GO:0006826	iron ion transport	0.00245013	0.00941391	22
GO:2000785	regulation of autophagosome assembly	0.00245894	0.00944205	15
GO:0060249	anatomical structure homeostasis	0.00246061	0.00944274	88
GO:0010823	negative regulation of mitochondrion organization	0.00247878	0.00950098	20
GO:1902041	regulation of extrinsic apoptotic signaling pathway via death domain receptors	0.00247878	0.00950098	20
GO:0001678	cellular glucose homeostasis	0.00252369	0.00965759	50
GO:0010594	regulation of endothelial cell migration	0.0025242	0.00965759	52
GO:0071356	cellular response to tumor necrosis factor	0.0025242	0.00965759	52
GO:0002832	negative regulation of response to biotic stimulus	0.00254076	0.00971513	37
GO:0048332	mesoderm morphogenesis	0.00257356	0.00982871	25
GO:1903317	regulation of protein maturation	0.00257356	0.00982871	25
GO:0007044	cell-substrate junction assembly	0.00257834	0.00984106	32

## Sheet: 4cell K27K9
ID	Description	pvalue	p.adjust	Count
GO:0034660	ncRNA metabolic process	1.20583e-12	6.33183e-09	57
GO:0006399	tRNA metabolic process	1.19394e-11	3.13468e-08	31
GO:0018205	peptidyl-lysine modification	3.98864e-11	6.98144e-08	48
GO:0140053	mitochondrial gene expression	5.33268e-11	7.00047e-08	24
GO:0032543	mitochondrial translation	6.8737e-11	7.21876e-08	20
GO:0043039	tRNA aminoacylation	2.01891e-10	1.76688e-07	15
GO:0043038	amino acid activation	2.93848e-10	2.19269e-07	15
GO:0022613	ribonucleoprotein complex biogenesis	3.34061e-10	2.19269e-07	49
GO:0006397	mRNA processing	1.19082e-09	6.94775e-07	52
GO:0090407	organophosphate biosynthetic process	1.9963e-09	1.04826e-06	52
GO:0048285	organelle fission	2.83028e-09	1.35107e-06	53
GO:0009101	glycoprotein biosynthetic process	3.98707e-09	1.73384e-06	36
GO:0000819	sister chromatid segregation	4.29249e-09	1.73384e-06	29
GO:0072594	establishment of protein localization to organelle	4.75508e-09	1.78349e-06	47
GO:0006260	DNA replication	7.95506e-09	2.73706e-06	34
GO:0008380	RNA splicing	8.49674e-09	2.73706e-06	45
GO:0006418	tRNA aminoacylation for protein translation	8.86117e-09	2.73706e-06	13
GO:0034470	ncRNA processing	1.2547e-08	3.66025e-06	42
GO:0007059	chromosome segregation	1.59364e-08	4.32472e-06	40
GO:0044770	cell cycle phase transition	1.6472e-08	4.32472e-06	51
GO:0043161	proteasome-mediated ubiquitin-dependent protein catabolic process	1.94571e-08	4.8652e-06	46
GO:0043543	protein acylation	3.53899e-08	8.3794e-06	32
GO:0090150	establishment of protein localization to membrane	3.67027e-08	8.3794e-06	33
GO:0032259	methylation	3.98011e-08	8.70815e-06	41
GO:0006281	DNA repair	5.18367e-08	1.08878e-05	50
GO:0006473	protein acetylation	7.52089e-08	1.47508e-05	28
GO:0009100	glycoprotein metabolic process	8.08309e-08	1.47508e-05	38
GO:0071826	ribonucleoprotein complex subunit organization	8.30568e-08	1.47508e-05	26
GO:0006486	protein glycosylation	8.4274e-08	1.47508e-05	27
GO:0043413	macromolecule glycosylation	8.4274e-08	1.47508e-05	27
GO:0009165	nucleotide biosynthetic process	9.04298e-08	1.53176e-05	29
GO:0006475	internal protein amino acid acetylation	1.22269e-07	1.94555e-05	24
GO:0018393	internal peptidyl-lysine acetylation	1.22269e-07	1.94555e-05	24
GO:0018394	peptidyl-lysine acetylation	1.28146e-07	1.97911e-05	25
GO:0022618	ribonucleoprotein complex assembly	1.4389e-07	2.15876e-05	25
GO:1901293	nucleoside phosphate biosynthetic process	1.49407e-07	2.17927e-05	29
GO:0043414	macromolecule methylation	1.81928e-07	2.54116e-05	36
GO:0006661	phosphatidylinositol biosynthetic process	1.83897e-07	2.54116e-05	18
GO:0000280	nuclear division	1.90568e-07	2.56583e-05	45
GO:0016570	histone modification	2.50319e-07	3.28606e-05	46
GO:0140014	mitotic nuclear division	2.61813e-07	3.35313e-05	33
GO:0000375	RNA splicing, via transesterification reactions	2.84602e-07	3.39647e-05	33
GO:0000377	RNA splicing, via transesterification reactions with bulged adenosine as nucleophile	2.84602e-07	3.39647e-05	33
GO:0000398	mRNA splicing, via spliceosome	2.84602e-07	3.39647e-05	33
GO:0006520	cellular amino acid metabolic process	3.85282e-07	4.49582e-05	31
GO:0007264	small GTPase mediated signal transduction	4.19987e-07	4.79424e-05	43
GO:0016482	cytosolic transport	4.85067e-07	5.41934e-05	23
GO:0010256	endomembrane system organization	5.18757e-07	5.62796e-05	47
GO:0098813	nuclear chromosome segregation	5.25176e-07	5.62796e-05	32
GO:0016573	histone acetylation	5.92985e-07	6.22753e-05	22
GO:0070085	glycosylation	6.54993e-07	6.74386e-05	27
GO:0009260	ribonucleotide biosynthetic process	7.61165e-07	7.6863e-05	23
GO:0006261	DNA-dependent DNA replication	1.15712e-06	0.000114642	21
GO:0006605	protein targeting	1.81694e-06	0.000176681	31
GO:0046390	ribose phosphate biosynthetic process	1.97977e-06	0.000189014	23
GO:0000070	mitotic sister chromatid segregation	2.03883e-06	0.000191177	22
GO:0010563	negative regulation of phosphorus metabolic process	2.28164e-06	0.000206568	43
GO:0045936	negative regulation of phosphate metabolic process	2.28164e-06	0.000206568	43
GO:0006497	protein lipidation	2.4803e-06	0.000220746	16
GO:0006839	mitochondrial transport	2.56947e-06	0.000224871	26
GO:0006470	protein dephosphorylation	2.66901e-06	0.000229754	28
GO:0045786	negative regulation of cell cycle	2.86372e-06	0.000242539	37
GO:0034314	Arp2/3 complex-mediated actin nucleation	3.14005e-06	0.000261721	10
GO:0006986	response to unfolded protein	3.28519e-06	0.00026954	18
GO:0048193	Golgi vesicle transport	4.79048e-06	0.000386997	30
GO:0046488	phosphatidylinositol metabolic process	4.95982e-06	0.000391712	20
GO:0044772	mitotic cell cycle phase transition	5.0159e-06	0.000391712	39
GO:0042158	lipoprotein biosynthetic process	5.07264e-06	0.000391712	16
GO:1901987	regulation of cell cycle phase transition	5.66637e-06	0.000431219	37
GO:0006614	SRP-dependent cotranslational protein targeting to membrane	6.60742e-06	0.000495651	7
GO:0006506	GPI anchor biosynthetic process	6.84716e-06	0.000506401	9
GO:0051098	regulation of binding	7.16366e-06	0.00052245	38
GO:0007029	endoplasmic reticulum organization	7.57432e-06	0.000544832	15
GO:0051656	establishment of organelle localization	8.39646e-06	0.000589709	39
GO:0006325	chromatin organization	8.42281e-06	0.000589709	43
GO:0006505	GPI anchor metabolic process	9.04729e-06	0.000625096	9
GO:0070646	protein modification by small protein removal	9.60293e-06	0.00065487	19
GO:0016050	vesicle organization	9.77431e-06	0.000658012	30
GO:2001234	negative regulation of apoptotic signaling pathway	9.94335e-06	0.00066051	27
GO:0006613	cotranslational protein targeting to membrane	1.0063e-05	0.00066051	7
GO:0035966	response to topologically incorrect protein	1.06821e-05	0.000692487	19
GO:0007265	Ras protein signal transduction	1.14488e-05	0.000733144	33
GO:0051569	regulation of histone H3-K4 methylation	1.18242e-05	0.000741696	9
GO:0016579	protein deubiquitination	1.18649e-05	0.000741696	17
GO:0007098	centrosome cycle	1.34576e-05	0.00083136	18
GO:0018022	peptidyl-lysine methylation	1.46037e-05	0.000881428	19
GO:0031023	microtubule organizing center organization	1.46037e-05	0.000881428	19
GO:0007063	regulation of sister chromatid cohesion	1.48919e-05	0.000885224	7
GO:0042157	lipoprotein metabolic process	1.50038e-05	0.000885224	18
GO:0000209	protein polyubiquitination	1.55391e-05	0.000891927	27
GO:0032386	regulation of intracellular transport	1.5614e-05	0.000891927	33
GO:0010970	transport along microtubule	1.5627e-05	0.000891927	21
GO:0006268	DNA unwinding involved in DNA replication	1.60671e-05	0.000907184	6
GO:0008033	tRNA processing	1.67831e-05	0.000937531	17
GO:0031647	regulation of protein stability	1.72226e-05	0.000951955	31
GO:0007346	regulation of mitotic cell cycle	1.95425e-05	0.00106893	41
GO:0034655	nucleobase-containing compound catabolic process	2.16485e-05	0.00117192	36
GO:0006913	nucleocytoplasmic transport	2.37912e-05	0.00126108	32
GO:0051169	nuclear transport	2.37912e-05	0.00126108	32
GO:0033044	regulation of chromosome organization	2.40159e-05	0.00126108	22
GO:0032508	DNA duplex unwinding	2.48906e-05	0.00129406	9
GO:0044782	cilium organization	2.75661e-05	0.00141912	35
GO:0034315	regulation of Arp2/3 complex-mediated actin nucleation	3.03163e-05	0.00154173	7
GO:0006401	RNA catabolic process	3.05352e-05	0.00154173	28
GO:0051648	vesicle localization	3.18241e-05	0.00159151	21
GO:0031331	positive regulation of cellular catabolic process	3.2968e-05	0.00163316	38
GO:0043666	regulation of phosphoprotein phosphatase activity	3.34255e-05	0.00164035	11
GO:0006469	negative regulation of protein kinase activity	3.44968e-05	0.00166186	23
GO:0071103	DNA conformation change	3.44968e-05	0.00166186	23
GO:0009152	purine ribonucleotide biosynthetic process	3.5243e-05	0.00168237	19
GO:0042326	negative regulation of phosphorylation	3.7192e-05	0.00175942	36
GO:0060996	dendritic spine development	4.88421e-05	0.00228991	17
GO:0006479	protein methylation	4.99201e-05	0.00229939	22
GO:0008213	protein alkylation	4.99201e-05	0.00229939	22
GO:0099111	microtubule-based transport	5.05854e-05	0.00230977	23
GO:0061136	regulation of proteasomal protein catabolic process	5.25126e-05	0.0023771	21
GO:0042254	ribosome biogenesis	5.50229e-05	0.00243361	29
GO:0051052	regulation of DNA metabolic process	5.54733e-05	0.00243361	35
GO:0035304	regulation of protein dephosphorylation	5.57914e-05	0.00243361	14
GO:0006888	endoplasmic reticulum to Golgi vesicle-mediated transport	5.6389e-05	0.00243361	16
GO:0016226	iron-sulfur cluster assembly	5.69373e-05	0.00243361	7
GO:0031163	metallo-sulfur cluster assembly	5.69373e-05	0.00243361	7
GO:0051125	regulation of actin nucleation	5.70051e-05	0.00243361	8
GO:0006914	autophagy	5.99406e-05	0.00251798	38
GO:0061919	process utilizing autophagic mechanism	5.99406e-05	0.00251798	38
GO:0031123	RNA 3'-end processing	6.39497e-05	0.00264448	15
GO:0009247	glycolipid biosynthetic process	6.44626e-05	0.00264448	11
GO:0051568	histone H3-K4 methylation	6.44626e-05	0.00264448	11
GO:0045010	actin nucleation	6.56933e-05	0.00267407	10
GO:0033673	negative regulation of kinase activity	6.71494e-05	0.00269549	24
GO:0016311	dephosphorylation	6.7246e-05	0.00269549	32
GO:0030705	cytoskeleton-dependent intracellular transport	6.7924e-05	0.00270204	22
GO:0031122	cytoplasmic microtubule organization	7.52729e-05	0.00297186	11
GO:1903050	regulation of proteolysis involved in cellular protein catabolic process	7.85408e-05	0.00307774	23
GO:0001933	negative regulation of protein phosphorylation	8.35962e-05	0.00325158	32
GO:0051348	negative regulation of transferase activity	8.7719e-05	0.00338685	26
GO:0072522	purine-containing compound biosynthetic process	8.93323e-05	0.00342397	20
GO:0017004	cytochrome complex assembly	9.09755e-05	0.00346168	8
GO:0065002	intracellular protein transmembrane transport	9.25458e-05	0.00347262	10
GO:0044270	cellular nitrogen compound catabolic process	9.25857e-05	0.00347262	36
GO:0045787	positive regulation of cell cycle	9.56195e-05	0.00356098	31
GO:0046700	heterocycle catabolic process	9.71817e-05	0.00358819	36
GO:1903362	regulation of cellular protein catabolic process	9.77169e-05	0.00358819	25
GO:0070129	regulation of mitochondrial translation	0.000100157	0.00365225	7
GO:0032392	DNA geometric change	0.000107448	0.0038911	9
GO:0046474	glycerophospholipid biosynthetic process	0.000110017	0.00395683	19
GO:1903320	regulation of protein modification by small protein conjugation or removal	0.000111193	0.00396842	25
GO:2001233	regulation of apoptotic signaling pathway	0.000112322	0.00396842	35
GO:1903311	regulation of mRNA metabolic process	0.00011267	0.00396842	28
GO:0006471	protein ADP-ribosylation	0.000113399	0.00396842	8
GO:0034968	histone lysine methylation	0.000114118	0.00396842	16
GO:0009117	nucleotide metabolic process	0.000115785	0.00397377	38
GO:0043254	regulation of protein-containing complex assembly	0.000115785	0.00397377	38
GO:0060271	cilium assembly	0.000125108	0.00426586	31
GO:0031503	protein-containing complex localization	0.00012753	0.00431389	26
GO:0007062	sister chromatid cohesion	0.00012816	0.00431389	10
GO:0006368	transcription elongation from RNA polymerase II promoter	0.00013542	0.00452924	11
GO:0010948	negative regulation of cell cycle process	0.000143474	0.00476824	27
GO:0018023	peptidyl-lysine trimethylation	0.000149915	0.00495097	10
GO:0000245	spliceosomal complex assembly	0.00015427	0.00506295	9
GO:0007076	mitotic chromosome condensation	0.000158133	0.00515749	5
GO:0006164	purine nucleotide biosynthetic process	0.000164223	0.00532305	19
GO:0006753	nucleoside phosphate metabolic process	0.000173119	0.00557699	38
GO:0071806	protein transmembrane transport	0.0001747	0.0055936	10
GO:0009896	positive regulation of catabolic process	0.000180143	0.00573293	40
GO:0010639	negative regulation of organelle organization	0.000181703	0.00574773	32
GO:0051650	establishment of vesicle localization	0.000187682	0.0059013	18
GO:0033108	mitochondrial respiratory chain complex assembly	0.000195992	0.00612593	13
GO:0070972	protein localization to endoplasmic reticulum	0.000203831	0.00633324	11
GO:0006903	vesicle targeting	0.000209518	0.00647164	8
GO:0000959	mitochondrial RNA metabolic process	0.000216982	0.006663	9
GO:0032388	positive regulation of intracellular transport	0.000222258	0.00675417	20
GO:0033617	mitochondrial cytochrome c oxidase assembly	0.000222524	0.00675417	6
GO:0061458	reproductive system development	0.000237867	0.00714392	39
GO:0007030	Golgi organization	0.000238085	0.00714392	16
GO:0033674	positive regulation of kinase activity	0.000244595	0.00729754	36
GO:0032506	cytokinetic process	0.000253481	0.00747769	8
GO:0043628	ncRNA 3'-end processing	0.000253481	0.00747769	8
GO:1902808	positive regulation of cell cycle G1/S phase transition	0.000255505	0.00749529	9
GO:0008654	phospholipid biosynthetic process	0.000257766	0.00751961	22
GO:0019439	aromatic compound catabolic process	0.000267007	0.00770755	36
GO:0051258	protein polymerization	0.000267144	0.00770755	27
GO:0043393	regulation of protein binding	0.00027501	0.00789113	22
GO:0006790	sulfur compound metabolic process	0.00029301	0.0083619	29
GO:0015012	heparan sulfate proteoglycan biosynthetic process	0.000294601	0.0083619	6
GO:0006513	protein monoubiquitination	0.000299456	0.00845401	11
GO:0045047	protein targeting to ER	0.00030471	0.00851081	8
GO:1902108	regulation of mitochondrial membrane permeability involved in apoptotic process	0.00030471	0.00851081	8
GO:0008088	axo-dendritic transport	0.000307769	0.00855078	12
GO:0062125	regulation of mitochondrial gene expression	0.000330124	0.00912358	7
GO:0072655	establishment of protein localization to mitochondrion	0.000334005	0.00918252	13
GO:0006275	regulation of DNA replication	0.000345252	0.00942373	14
GO:0007369	gastrulation	0.000346368	0.00942373	19
GO:0008089	anterograde axonal transport	0.000349632	0.0094635	9

## Sheet: 4cell K18K27 or K18K9
ID	Description	pvalue	p.adjust	Count
GO:0072659	protein localization to plasma membrane	1.22921e-07	0.000530403	23
GO:0051656	establishment of organelle localization	9.03885e-07	0.00176992	26
GO:1990778	protein localization to cell periphery	1.23053e-06	0.00176992	24
GO:0045785	positive regulation of cell adhesion	3.0241e-06	0.00326225	27
GO:1903078	positive regulation of protein localization to plasma membrane	5.62506e-06	0.00397073	9
GO:1903076	regulation of protein localization to plasma membrane	5.6843e-06	0.00397073	12
GO:0014911	positive regulation of smooth muscle cell migration	6.4415e-06	0.00397073	9
GO:0007018	microtubule-based movement	8.46953e-06	0.00441763	24
GO:1904375	regulation of protein localization to cell periphery	9.21405e-06	0.00441763	13
GO:0016055	Wnt signaling pathway	1.14882e-05	0.00453929	25
GO:0198738	cell-cell signaling by wnt	1.23854e-05	0.00453929	25
GO:0010970	transport along microtubule	1.26238e-05	0.00453929	14
GO:1904377	positive regulation of protein localization to cell periphery	1.37948e-05	0.00457881	9
GO:0043304	regulation of mast cell degranulation	1.49043e-05	0.00459371	7
GO:0030705	cytoskeleton-dependent intracellular transport	2.09642e-05	0.00566561	15
GO:0033006	regulation of mast cell activation involved in immune response	2.10081e-05	0.00566561	7
GO:0033003	regulation of mast cell activation	3.52869e-05	0.0089242	8
GO:0099111	microtubule-based transport	3.72272e-05	0.0089242	15
GO:0006816	calcium ion transport	5.45756e-05	0.0123944	23

## Sheet: 4cell K27 only
ID	Description	pvalue	p.adjust	Count
GO:0045785	positive regulation of cell adhesion	5.19916e-09	2.33442e-05	34
GO:0061351	neural precursor cell proliferation	3.39891e-06	0.00627549	17
GO:0031589	cell-substrate adhesion	4.94392e-06	0.00627549	24
GO:0021700	developmental maturation	5.64091e-06	0.00627549	23
GO:1901617	organic hydroxy compound biosynthetic process	6.9883e-06	0.00627549	18
GO:0048469	cell maturation	1.02654e-05	0.00768194	17

[truncated: 16 more sheets: 4cell K9 only, 8cell K27K18K9, 8cell K27K9, 8cell K18K27 or K18K9, 8cell K27 only, 8cell K9 only, morula K27K18K9, morula K27K9, morula K27 only, morula K9 only, morula mixed solo ac, blastocyst K27K18K9, blastocyst K27K9, blastocyst K18K27 or K18K9, blastocyst K27 only, blastocyst K9 only]
